# Supplementary material for: Muscone Promotes PINK1/Parkin-Associated Mitophagy to Suppress NLRP3 Inflammasome Activation: Implications for Endotoxemia Therapy
Source: Pharmaceuticals (Basel). 2026 May 23;19(6):816. doi: 10.3390/ph19060816 (PMC13305954; doi:10.3390/ph19060816)
Supplement: Supplementary file 1 [file pharmaceuticals-19-00816-s001.zip]

Archive with 2 entries (2 files):
- Figure S1.pdf
- Table S1 RNA-seq data.xlsx
