# Supplementary material for: Muscone Promotes PINK1/Parkin-Associated Mitophagy to Suppress NLRP3 Inflammasome Activation: Implications for Endotoxemia Therapy
Source: Pharmaceuticals (Basel). 2026 May 23;19(6):816. doi: 10.3390/ph19060816 (PMC13305954; doi:10.3390/ph19060816)
Supplement: Supplementary file 1 [file pharmaceuticals-19-00816-s001.zip › Table S1 RNA-seq data.xlsx]

## Sheet: DEGs-Model vs. Control-up
gene_id	Model_1	Model_2	Con_1	Con_2	Model	Control	log2FoldChange	pvalue	padj	gene_name
ENSMUSG00000029409	780.849	631.086	0	0.796808	705.968	0.398404	10.7929	1.08952e-12	1.44334e-10	U90926
ENSMUSG00000025746	39899.5	20474.3	3.97374	38.2468	30186.9	21.1103	10.4818	2.23895e-17	6.9914e-15	Il6
ENSMUSG00000060183	243.777	140.375	0	0	192.076	0	10.3574	5.54275e-11	4.9117e-09	Cxcl11
ENSMUSG00000021367	16277.2	9283.93	3.97374	27.0915	12780.6	15.5326	9.68453	2.32109e-18	8.69745e-16	Edn1
ENSMUSG00000020826	5608.15	10195.8	0	29.4819	7901.96	14.7409	9.06616	0.000575116	0.00669267	Nos2
ENSMUSG00000074805	231.081	165.57	0	0.796808	198.325	0.398404	8.96096	1.08962e-08	5.37232e-07	Il1bos
ENSMUSG00000114761	10.1574	135.576	0	0	72.8665	0	8.95949	0.00451308	0.0352272	Gm47242
ENSMUSG00000053846	1437.27	1797.28	0	8.76489	1617.27	4.38244	8.52771	4.31887e-05	0.00077169	Lipg
ENSMUSG00000027398	261277	168387	19.0739	1188.84	214832	603.956	8.47449	1.71471e-05	0.000355268	Il1b
ENSMUSG00000075014	25954.7	25.1955	56.4271	16.733	12989.9	36.58	8.47201	0.00138787	0.0137373	Gm10800
ENSMUSG00000027360	1077.95	1448.14	3.17899	5.57766	1263.05	4.37832	8.17271	8.3624e-40	5.48365e-36	Hdc
ENSMUSG00000078616	3682.05	4583.18	1.58949	35.0595	4132.61	18.3245	7.81716	1.39411e-06	4.01842e-05	Trim30c
ENSMUSG00000016524	213.305	122.378	0	1.59362	167.842	0.796808	7.71981	2.3828e-10	1.74583e-08	Il19
ENSMUSG00000026984	35.5509	25.1955	0	0	30.3732	0	7.6966	6.25216e-05	0.00105666	Il1f6
ENSMUSG00000048806	40.6296	9.59827	0	0	25.1139	0	7.42145	0.000299697	0.00393053	Ifnb1
ENSMUSG00000034855	127259	75802.4	20.6634	1197.6	101531	609.133	7.38089	0.000161618	0.00233695	Cxcl10
ENSMUSG00000015316	1116.04	1246.58	0	14.3425	1181.31	7.17127	7.36396	0.00151118	0.0146917	Slamf1
ENSMUSG00000055170	21.5845	26.3952	0	0	23.9899	0	7.35679	0.000269167	0.00358389	Ifng
ENSMUSG00000035373	22546.9	13274.4	54.0428	174.501	17910.6	114.272	7.29224	3.45501e-43	4.53125e-39	Ccl7
ENSMUSG00000025929	66.023	57.5896	0	0.796808	61.8063	0.398404	7.27892	1.93886e-05	0.000394235	Il17a
ENSMUSG00000035352	426.61	189.566	0	3.98404	308.088	1.99202	7.27335	2.10549e-05	0.000422872	Ccl12
ENSMUSG00000063388	48.2476	73.1868	0	0.796808	60.7172	0.398404	7.25381	2.28075e-05	0.000451843	BC023105
ENSMUSG00000048988	19.0451	23.9957	0	0	21.5204	0	7.2001	0.000510135	0.00609328	Elfn1
ENSMUSG00000018916	203.148	145.174	0	2.39042	174.161	1.19521	7.1882	1.06866e-11	1.09496e-09	Csf2
ENSMUSG00000020407	1357.28	961.027	1.58949	14.3425	1159.15	7.96602	7.18516	6.09532e-09	3.26286e-07	Upp1
ENSMUSG00000014773	13.9664	26.3952	0	0	20.1808	0	7.10779	0.000777473	0.0085664	Dll1
ENSMUSG00000032487	204684	168230	75.501	2678.87	186457	1377.18	7.08093	8.23508e-05	0.00133337	Ptgs2
ENSMUSG00000037428	21.5845	17.9968	0	0	19.7906	0	7.07877	0.000813984	0.00890359	Vgf
ENSMUSG00000086515	24.1238	14.3974	0	0	19.2606	0	7.03926	0.00098089	0.0103777	Erich2os
ENSMUSG00000103588	392.329	235.158	0	4.78085	313.743	2.39042	7.0365	4.87789e-05	0.00085412	Gm18445
ENSMUSG00000050370	3377.33	1955.65	4.76848	36.6532	2666.49	20.7108	7.00846	2.05264e-08	9.31501e-07	Ch25h
ENSMUSG00000074695	52.0566	47.9914	0	0.796808	50.024	0.398404	6.97381	6.61849e-05	0.00110716	Il22
ENSMUSG00000044701	4161.99	2337.18	7.15273	44.6212	3249.59	25.887	6.97192	2.42889e-09	1.43491e-07	Il27
ENSMUSG00000016529	537.072	335.94	3.17899	3.98404	436.506	3.58151	6.92921	7.1217e-23	4.44767e-20	Il10
ENSMUSG00000107627	7.61804	27.595	0	0	17.6065	0	6.91141	0.00185963	0.0174207	Gm19244
ENSMUSG00000022309	50.787	44.392	0	0.796808	47.5895	0.398404	6.90177	8.80539e-05	0.00140661	Angpt1
ENSMUSG00000000247	212.036	146.374	0.794747	2.39042	179.205	1.59259	6.8145	1.16006e-12	1.4791e-10	Lhx2
ENSMUSG00000057346	40.6296	44.392	0	0.796808	42.5108	0.398404	6.73917	0.000163744	0.0023573	Apol9a
ENSMUSG00000000204	35008.7	49840.2	180.408	636.649	42424.5	408.529	6.69833	2.19737e-36	9.60616e-33	Slfn4
ENSMUSG00000020638	72066.7	63936.5	89.8065	1263.74	68001.6	676.772	6.65073	1.12157e-07	4.37779e-06	Cmpk2
ENSMUSG00000024675	12563.4	10507.7	7.15273	249.401	11535.6	128.277	6.49065	0.000288649	0.00379703	Ms4a4c
ENSMUSG00000003665	341.542	220.76	0	6.37446	281.151	3.18723	6.46308	0.000777932	0.0085664	Has1
ENSMUSG00000024379	33.0115	34.7937	0.794747	0	33.9026	0.397374	6.41312	0.000537259	0.00635361	Tslp
ENSMUSG00000028362	36.8205	28.7948	0.794747	0	32.8077	0.397374	6.36543	0.000641807	0.00734494	Tnfsf8
ENSMUSG00000000184	2591.4	4432	15.1002	70.1191	3511.7	42.6096	6.365	9.49191e-28	1.38318e-24	Ccnd2
ENSMUSG00000035385	28547.3	14462.2	122.391	402.388	21504.8	262.39	6.35681	1.89691e-31	3.55399e-28	Ccl2
ENSMUSG00000020641	189428	176906	393.4	4192.8	183167	2293.1	6.31969	1.26296e-07	4.87169e-06	Rsad2
ENSMUSG00000104340	31.7418	31.1944	0.794747	0	31.4681	0.397374	6.30555	0.000779157	0.00857269	Gm10522
ENSMUSG00000021765	693.242	490.712	7.94747	7.17127	591.977	7.55937	6.29095	1.3025e-27	1.70823e-24	Fst
ENSMUSG00000035692	14668.5	8321.7	19.8687	276.492	11495.1	148.181	6.2775	3.17005e-05	0.000601273	Isg15
ENSMUSG00000033213	18852.1	6951.55	39.7374	295.616	12901.8	167.677	6.26574	1.04784e-06	3.1162e-05	AA467197
ENSMUSG00000004296	3829.34	3659.34	0.794747	97.2106	3744.34	49.0027	6.25566	0.0034314	0.0284468	Il12b
ENSMUSG00000041872	15.2361	44.392	0.794747	0	29.814	0.397374	6.22871	0.00122652	0.01246	Il17f
ENSMUSG00000038067	947.177	845.848	3.97374	20.717	896.512	12.3454	6.18266	3.71848e-25	3.25119e-22	Csf3
ENSMUSG00000070501	322.497	302.346	1.58949	7.17127	312.421	4.38038	6.15691	4.30844e-18	1.48698e-15	Ifi214
ENSMUSG00000113619	2.53935	53.9903	0.794747	0	28.2648	0.397374	6.15222	0.00309395	0.0261619	Gm47118
ENSMUSG00000090942	22.8541	83.9849	0	1.59362	53.4195	0.796808	6.06918	3.62879e-05	0.000674102	F830016B08Rik
ENSMUSG00000018930	61172.9	25050.3	158.949	1174.49	43111.6	666.722	6.01483	1.5918e-06	4.49923e-05	Ccl4
ENSMUSG00000027399	115120	97549.6	444.264	2950.58	106335	1697.42	5.96911	2.52815e-08	1.13941e-06	Il1a
ENSMUSG00000030107	17540.5	12517.3	89.0117	393.623	15028.9	241.317	5.96069	6.24262e-26	6.29784e-23	Usp18
ENSMUSG00000028037	2600.29	3358.2	3.97374	92.4297	2979.24	48.2017	5.94971	0.000332491	0.00429195	Ifi44
ENSMUSG00000000386	26034.7	43720.1	49.2743	1099.59	34877.4	574.435	5.92397	0.000390061	0.0048767	Mx1
ENSMUSG00000066677	1772.46	2097.22	2.38424	61.3542	1934.84	31.8692	5.92391	0.000432174	0.00531703	Ifi208
ENSMUSG00000050395	1022.09	5337.84	7.15273	98.0074	3179.96	52.58	5.91834	0.000549072	0.00644835	Tnfsf15
ENSMUSG00000074896	14611.4	13194	23.0477	447.009	13902.7	235.028	5.88636	0.000228836	0.00315914	Ifit3
ENSMUSG00000055110	17.7754	28.7948	0	0.796808	23.2851	0.398404	5.87108	0.00324747	0.0272492	A630012P03Rik
ENSMUSG00000037849	5034.26	6462.04	17.4844	181.672	5748.15	99.5783	5.85111	1.78444e-05	0.000369131	Ifi206
ENSMUSG00000032578	585.32	831.45	0.794747	23.9042	708.385	12.3495	5.84207	0.000656874	0.00749122	Cish
ENSMUSG00000023341	4045.18	4808.73	14.3055	141.035	4426.96	77.6702	5.83281	1.27084e-05	0.000275034	Mx2
ENSMUSG00000032899	20.3148	22.7959	0	0.796808	21.5553	0.398404	5.75929	0.00437684	0.0344138	Styk1
ENSMUSG00000030124	143.473	115.179	2.38424	2.39042	129.326	2.38733	5.75927	1.20794e-10	9.83981e-09	Lag3
ENSMUSG00000025491	299.643	203.963	5.56323	3.98404	251.803	4.77364	5.72065	3.50312e-16	9.37621e-14	Ifitm1
ENSMUSG00000045932	54641.7	49079.6	85.038	1901.98	51860.6	993.509	5.70593	0.00053533	0.00633651	Ifit2
ENSMUSG00000104088	83.7985	40.7927	0.794747	1.59362	62.2956	1.19418	5.70474	3.90764e-06	9.85552e-05	Gm38275
ENSMUSG00000027776	2804.71	2154.81	3.17899	93.2265	2479.76	48.2028	5.68493	0.00104732	0.0109186	Il12a
ENSMUSG00000034459	49771.2	40546.7	60.4008	1747.4	45159	903.9	5.64267	0.00114472	0.011812	Ifit1
ENSMUSG00000097638	22.8541	16.797	0	0.796808	19.8256	0.398404	5.63808	0.00621996	0.0449695	Carlr
ENSMUSG00000106299	7.61804	110.38	0.794747	1.59362	58.9991	1.19418	5.62807	6.91477e-05	0.00115525	Gm44339
ENSMUSG00000115902	13.9664	25.1955	0.794747	0	19.5809	0.397374	5.62186	0.00670366	0.0475492	AC113595.1
ENSMUSG00000073491	6361.07	7537.04	25.4319	260.556	6949.05	142.994	5.60278	3.56864e-05	0.000663868	Ifi213
ENSMUSG00000085498	644.994	1992.84	15.8949	39.8404	1318.92	27.8677	5.56486	1.96052e-20	8.57073e-18	Gm14023
ENSMUSG00000036912	71.1017	41.9924	0	2.39042	56.5471	1.19521	5.56473	1.56072e-05	0.000326979	Piwil4
ENSMUSG00000079339	970.031	1118.2	2.38424	42.2308	1044.11	22.3075	5.54863	0.000330412	0.00427353	Ifit1bl1
ENSMUSG00000097754	1108.43	867.444	2.38424	39.8404	987.935	21.1123	5.54828	0.000280797	0.00371235	Ptgs2os2
ENSMUSG00000054855	1382.67	1259.77	8.74222	47.8085	1321.22	28.2753	5.54637	1.74728e-20	7.90194e-18	Rnd1
ENSMUSG00000108060	44.4386	29.9946	0	1.59362	37.2166	0.796808	5.54631	0.000285754	0.00376649	4921529L05Rik
ENSMUSG00000026822	1955.3	1972.45	15.8949	69.3223	1963.87	42.6086	5.52654	1.04271e-22	6.21595e-20	Lcn2
ENSMUSG00000001131	4672.4	2419.96	80.2695	77.2904	3546.18	78.7799	5.49224	8.50926e-34	2.23198e-30	Timp1
ENSMUSG00000053113	19673.6	20118	173.255	717.924	19895.8	445.589	5.48061	1.92047e-23	1.32563e-20	Socs3
ENSMUSG00000068246	53.3263	87.5842	0	3.18723	70.4553	1.59362	5.46779	2.7863e-06	7.35258e-05	Apol9b
ENSMUSG00000032068	220.923	159.571	1.58949	7.17127	190.247	4.38038	5.44103	2.69308e-12	3.12564e-10	Plet1
ENSMUSG00000087477	140.934	62.3888	0.794747	3.98404	101.661	2.38939	5.41102	5.71724e-08	2.39558e-06	Gm13822
ENSMUSG00000050010	1145.25	1033.01	4.76848	47.0117	1089.13	25.8901	5.39467	4.27917e-05	0.000767733	Shisa3
ENSMUSG00000052749	683.085	1022.22	10.3317	30.2787	852.65	20.3052	5.39234	2.61203e-22	1.48942e-19	Trim30b
ENSMUSG00000005089	86.3378	113.979	1.58949	3.18723	100.159	2.38836	5.39072	1.26653e-08	6.06225e-07	Slc1a2
ENSMUSG00000089716	25.3935	73.1868	1.58949	0.796808	49.2902	1.19315	5.36904	4.67376e-05	0.000828541	Gm6264
ENSMUSG00000057135	1682.32	1251.37	13.5107	58.167	1466.85	35.8388	5.35517	1.01531e-20	4.93176e-18	Scimp
ENSMUSG00000062488	1688.67	1502.13	2.38424	75.6967	1595.4	39.0405	5.35279	0.00225937	0.0203514	Ifit3b
ENSMUSG00000027832	1199.84	1054.61	1.58949	54.1829	1127.23	27.8862	5.33708	0.00257774	0.0226855	Ptx3
ENSMUSG00000039236	1373.79	1244.18	17.4844	48.6053	1308.98	33.0449	5.30801	6.31696e-25	5.17793e-22	Isg20
ENSMUSG00000070388	38.0902	23.9957	0.794747	0.796808	31.0429	0.795778	5.2852	0.000689723	0.00777791	Fbxo39
ENSMUSG00000054203	27494.8	21783.3	38.1479	1244.61	24639	641.381	5.26358	0.00300095	0.0255734	Ifi205
ENSMUSG00000039304	1084.3	1923.25	7.15273	71.7127	1503.78	39.4327	5.25308	0.000134856	0.00201899	Tnfsf10
ENSMUSG00000041324	21305.1	28392.9	279.751	1064.54	24849	672.143	5.20828	6.79342e-22	3.56383e-19	Inhba
ENSMUSG00000079071	337.733	73.1868	5.56323	5.57766	205.46	5.57044	5.2043	2.56767e-10	1.8605e-08	Gm14085
ENSMUSG00000054072	2108.93	3059.45	15.8949	124.302	2584.19	70.0985	5.20419	3.2037e-05	0.000606299	Iigp1
ENSMUSG00000021614	3821.72	8558.06	89.0117	252.588	6189.89	170.8	5.17958	1.30235e-21	6.56934e-19	Vcan
ENSMUSG00000006403	159.979	125.977	5.56323	2.39042	142.978	3.97683	5.16747	1.37142e-10	1.07061e-08	Adamts4
ENSMUSG00000031762	265.362	163.171	0.794747	11.1553	214.266	5.97503	5.16466	1.34027e-10	1.05255e-08	Mt2
ENSMUSG00000062345	21399.1	19390.9	212.198	933.062	20395	572.63	5.15447	3.19481e-20	1.35161e-17	Serpinb2
ENSMUSG00000078763	6694.99	6627.61	38.9426	336.253	6661.3	187.598	5.15008	5.7254e-05	0.000981551	Slfn1
ENSMUSG00000040328	637.376	943.03	1.58949	43.8244	790.203	22.707	5.12104	0.00277755	0.0241082	Olfr56
ENSMUSG00000078920	40399.8	25307	197.097	1878.08	32853.4	1037.59	4.98472	4.03758e-05	0.000732404	Ifi47
ENSMUSG00000107075	34.2812	141.575	0.794747	4.78085	87.9279	2.7878	4.98052	3.11183e-06	8.06555e-05	Gm43068
ENSMUSG00000050440	59.6747	40.7927	2.38424	0.796808	50.2337	1.59053	4.98017	3.8737e-05	0.000709547	Hamp
ENSMUSG00000028100	118.08	107.981	1.58949	5.57766	113.03	3.58357	4.97957	1.09837e-08	5.39515e-07	Nudt17
ENSMUSG00000029298	2992.62	6022.92	72.322	215.935	4507.77	144.128	4.96705	3.83656e-20	1.57239e-17	Gbp9
ENSMUSG00000030156	3417.96	2228	9.53697	171.314	2822.98	90.4253	4.96433	0.00173364	0.0163809	Cd69
ENSMUSG00000062007	27.9328	21.5961	0.794747	0.796808	24.7645	0.795778	4.95943	0.0024795	0.0219572	Hsh2d
ENSMUSG00000061852	43.1689	77.986	1.58949	2.39042	60.5774	1.98996	4.92875	8.49229e-06	0.000195055	Gm7582
ENSMUSG00000025321	2227.01	2999.46	15.8949	156.174	2613.23	86.0346	4.92478	0.000246528	0.00333321	Itgb8
ENSMUSG00000031712	7133.03	4129.66	108.086	266.134	5631.34	187.11	4.91153	6.92853e-23	4.44767e-20	Il15
ENSMUSG00000044703	2713.29	2587.93	55.6323	121.115	2650.61	88.3736	4.90662	3.38411e-26	3.69855e-23	Phf11a
ENSMUSG00000002847	68.5624	95.9827	2.38424	3.18723	82.2726	2.78574	4.88474	3.28546e-07	1.13992e-05	Pla1a
ENSMUSG00000027219	15611.9	22775.5	596.855	706.769	19193.7	651.812	4.88004	2.00946e-34	6.58851e-31	Slc28a2
ENSMUSG00000030149	185.372	187.166	3.97374	8.76489	186.269	6.36931	4.87041	5.84196e-12	6.38477e-10	Klrk1
ENSMUSG00000029410	35.5509	33.594	0.794747	1.59362	34.5724	1.19418	4.85578	0.000473361	0.00572388	Ppef2
ENSMUSG00000047884	27.9328	16.797	0.794747	0.796808	22.3649	0.795778	4.81208	0.0043713	0.0343909	Klk9
ENSMUSG00000025498	10272.9	11032	211.403	555.375	10652.5	383.389	4.79625	1.39185e-23	1.01411e-20	Irf7
ENSMUSG00000043263	22179.9	25915.3	490.359	1250.99	24047.6	870.674	4.78762	6.02467e-24	4.64785e-21	Ifi209
ENSMUSG00000113701	102.844	158.371	0.794747	8.76489	130.608	4.77982	4.77299	5.98607e-08	2.49229e-06	B230303A05Rik
ENSMUSG00000017652	24756.1	16149.1	106.496	1398.4	20452.6	752.447	4.76453	0.00123149	0.0124718	Cd40
ENSMUSG00000018500	3717.61	2621.53	46.0954	188.843	3169.57	117.469	4.75396	2.89757e-17	8.83759e-15	Adora2b
ENSMUSG00000073555	435.498	592.693	3.17899	35.0595	514.096	19.1193	4.74901	0.000525091	0.00623219	Gm4951
ENSMUSG00000028268	27466.9	21151	178.023	1654.97	24308.9	916.497	4.72919	0.000350965	0.00446451	Gbp3
ENSMUSG00000027562	377.093	266.352	11.1265	13.5457	321.723	12.3361	4.70471	7.10271e-16	1.66343e-13	Car2
ENSMUSG00000078922	110.462	75.5864	0	7.17127	93.024	3.58564	4.69772	4.01588e-06	0.000100704	Tgtp1
ENSMUSG00000028965	44.4386	16.797	0.794747	1.59362	30.6178	1.19418	4.67954	0.00142827	0.0140418	Tnfrsf9
ENSMUSG00000039994	352.969	561.499	16.6897	19.1234	457.234	17.9065	4.67462	5.76299e-18	1.93799e-15	Timeless
ENSMUSG00000079363	711.017	1314.96	5.56323	74.1031	1012.99	39.8332	4.66853	0.00174879	0.0165003	Gbp4
ENSMUSG00000068417	757.995	412.726	14.3055	31.8723	585.361	23.0889	4.66401	1.44441e-16	4.11815e-14	Pnp2
ENSMUSG00000090222	347.891	1136.2	9.53697	50.1989	742.043	29.8679	4.63491	0.000240307	0.00326932	Ifi203-ps
ENSMUSG00000034394	259.013	291.548	7.15273	15.1393	275.281	11.146	4.62659	7.05009e-14	1.14151e-11	Lif
ENSMUSG00000049804	26.6632	69.5875	3.17899	0.796808	48.1253	1.9879	4.59786	0.000162601	0.002346	Armcx4
ENSMUSG00000050578	17258.7	13837.1	451.417	833.461	15547.9	642.439	4.59702	1.14359e-26	1.36347e-23	Mmp13
ENSMUSG00000091649	10916.7	9352.32	209.019	639.04	10134.5	424.029	4.57897	1.19792e-19	4.76084e-17	Phf11b
ENSMUSG00000000982	47742.3	29885.4	437.111	2815.12	38813.8	1626.12	4.57705	3.46918e-05	0.000649975	Ccl3
ENSMUSG00000078853	5855.74	3902.9	103.317	309.161	4879.32	206.239	4.5643	9.56053e-19	3.68783e-16	Igtp
ENSMUSG00000078921	1140.17	1529.72	19.0739	94.0233	1334.95	56.5486	4.56127	2.48416e-14	4.52497e-12	Tgtp2
ENSMUSG00000050108	33.0115	41.9924	2.38424	0.796808	37.502	1.59053	4.55921	0.000459552	0.00559093	Bpifc
ENSMUSG00000097558	15.2361	40.7927	0	2.39042	28.0144	1.19521	4.55258	0.00381817	0.0309872	Gm26902
ENSMUSG00000000409	149.822	74.3866	2.38424	7.17127	112.104	4.77776	4.55218	1.43014e-07	5.4366e-06	Lck
ENSMUSG00000085977	147.282	297.546	1.58949	17.5298	222.414	9.55963	4.5408	1.69508e-08	7.80033e-07	Gm5970
ENSMUSG00000114369	10.1574	63.5886	1.58949	1.59362	36.873	1.59156	4.53545	0.00116097	0.0118978	Gm41077
ENSMUSG00000024798	41.8992	49.1911	0.794747	3.18723	45.5452	1.99099	4.51642	0.000165265	0.0023766	Htr7
ENSMUSG00000099241	92.6862	124.778	1.58949	7.96808	108.732	4.77879	4.50869	2.40261e-07	8.63294e-06	Gm18852
ENSMUSG00000100615	24.1238	29.9946	0	2.39042	27.0592	1.19521	4.50185	0.00385224	0.0311865	Gm5511
ENSMUSG00000041827	17468.2	17881.6	151.797	1412.74	17674.9	782.269	4.49787	0.000622426	0.00716691	Oasl1
ENSMUSG00000029378	62.214	8.39849	0	3.18723	35.3063	1.59362	4.46898	0.00323089	0.0271616	Areg
ENSMUSG00000023206	2491.1	2392.37	50.8638	174.501	2441.73	112.682	4.43762	6.31999e-17	1.84193e-14	Il15ra
ENSMUSG00000046031	5109.17	3000.66	54.0428	326.691	4054.91	190.367	4.41281	0.000148167	0.00217605	Calhm6
ENSMUSG00000026981	89633.9	70077	3222.7	4337.82	79855.4	3780.26	4.40083	3.36434e-29	5.51541e-26	Il1rn
ENSMUSG00000094796	147.282	104.381	1.58949	10.3585	125.832	5.974	4.39686	2.14771e-07	7.79199e-06	BC147527
ENSMUSG00000020205	1486.79	1313.76	16.6897	117.131	1400.28	66.9102	4.38735	0.00020999	0.00294547	Phlda1
ENSMUSG00000041481	2268.91	2376.77	27.0214	196.015	2322.84	111.518	4.38054	0.00026272	0.00350771	Serpina3g
ENSMUSG00000023903	140.934	157.172	3.17899	11.1553	149.053	7.16715	4.37871	8.43014e-09	4.3188e-07	Mmp25
ENSMUSG00000047508	34.2812	45.5918	0	3.98404	39.9365	1.99202	4.32639	0.00107258	0.0111377	Mbd3l2
ENSMUSG00000025790	4984.74	6224.48	86.6275	485.256	5604.61	285.942	4.29282	8.06665e-05	0.00131079	Slco3a1
ENSMUSG00000095649	10.1574	82.7851	0.794747	3.98404	46.4712	2.38939	4.28329	0.00110585	0.0114379	Gm8979
ENSMUSG00000085786	85.0682	69.5875	0.794747	7.17127	77.3278	3.98301	4.27941	1.63883e-05	0.000341163	Gm15987
ENSMUSG00000104713	2392.07	2980.26	16.6897	262.15	2686.16	139.42	4.26803	0.0051135	0.0387203	Gbp6
ENSMUSG00000064427	17.7754	57.5896	0.794747	3.18723	37.6825	1.99099	4.24386	0.00126169	0.0126894	Gm22748
ENSMUSG00000003617	815.131	1660.5	36.5584	94.8201	1237.82	65.6893	4.23616	9.54029e-15	1.86748e-12	Cp
ENSMUSG00000089844	153.631	123.578	10.3317	4.78085	138.604	7.55628	4.19673	1.57873e-08	7.39466e-07	A530032D15Rik
ENSMUSG00000066861	3928.37	4051.67	73.1168	362.548	3990.02	217.832	4.19513	6.24285e-13	8.89945e-11	Oas1g
ENSMUSG00000021702	45.7083	69.5875	1.58949	4.78085	57.6479	3.18517	4.17861	7.04588e-05	0.00117267	Thbs4
ENSMUSG00000033967	140.934	215.961	2.38424	17.5298	178.447	9.95701	4.1642	1.29194e-07	4.96887e-06	Rnf225
ENSMUSG00000058427	163813	101455	914.754	14088.4	132634	7501.56	4.1441	0.00157627	0.0151947	Cxcl2
ENSMUSG00000040253	12045.4	15345.2	133.518	1416.72	13695.3	775.121	4.1431	0.00261371	0.0229289	Gbp7
ENSMUSG00000032661	13472.5	19759.2	450.622	1448.6	16615.9	949.609	4.12909	2.27479e-15	4.89081e-13	Oas3
ENSMUSG00000037411	7320.94	8211.32	367.173	521.112	7766.13	444.143	4.12811	2.81449e-25	2.63657e-22	Serpine1
ENSMUSG00000024486	1452.51	1103.8	46.8901	99.601	1278.15	73.2455	4.12519	1.68442e-17	5.3881e-15	Hbegf
ENSMUSG00000113224	24.1238	86.3845	0.794747	5.57766	55.2541	3.1862	4.11758	0.000399392	0.00498385	Gm48444
ENSMUSG00000068245	8712.5	9855.03	259.088	816.728	9283.76	537.908	4.10929	7.34478e-16	1.68994e-13	Phf11d
ENSMUSG00000017009	22372.9	12813.7	299.62	1745.01	17593.3	1022.31	4.1051	0.000170437	0.0024376	Sdc4
ENSMUSG00000086213	81.2591	119.978	4.76848	7.17127	100.619	5.96988	4.07555	5.97137e-07	1.86908e-05	A330040F15Rik
ENSMUSG00000057596	11416.9	10406.9	280.546	1027.88	10911.9	654.214	4.06	2.45012e-14	4.52497e-12	Trim30d
ENSMUSG00000031779	467.24	451.119	6.35798	49.4021	459.179	27.88	4.04191	5.0387e-09	2.74202e-07	Ccl22
ENSMUSG00000027188	49.5173	15.5972	0	3.98404	32.5572	1.99202	4.03032	0.00559657	0.0415153	Pamr1
ENSMUSG00000028341	449.465	500.31	11.9212	46.2149	474.887	29.068	4.03027	2.71386e-11	2.59797e-09	Nr4a3
ENSMUSG00000023961	2483.48	2526.75	58.0166	254.182	2505.11	156.099	4.00438	1.88213e-12	2.26459e-10	Enpp4
ENSMUSG00000053475	142.203	86.3845	5.56323	8.76489	114.294	7.16406	3.99552	3.23153e-07	1.13017e-05	Tnfaip6
ENSMUSG00000021313	44.4386	31.1944	1.58949	3.18723	37.8165	2.38836	3.98474	0.00101297	0.0106365	Ryr2
ENSMUSG00000021364	33.0115	29.9946	0	3.98404	31.5031	1.99202	3.98373	0.00505661	0.0384004	Elovl2
ENSMUSG00000037921	5192.97	7747.01	130.339	689.239	6469.99	409.789	3.98083	3.22984e-11	3.06952e-09	Ddx60
ENSMUSG00000028480	1956.57	1677.3	93.7802	139.441	1816.93	116.611	3.96173	1.68941e-20	7.90194e-18	Glipr2
ENSMUSG00000017830	5451.98	4823.13	153.386	506.77	5137.56	330.078	3.96021	2.57393e-14	4.62426e-12	Dhx58
ENSMUSG00000029780	13796.3	9484.29	411.679	1084.46	11640.3	748.067	3.95981	7.53504e-16	1.70383e-13	Nt5c3
ENSMUSG00000026896	30547.1	33198	531.686	3592.81	31872.6	2062.25	3.95001	0.000229343	0.00316151	Ifih1
ENSMUSG00000025324	1446.16	2850.69	85.8327	194.421	2148.42	140.127	3.93856	1.5442e-14	2.89316e-12	Atp10a
ENSMUSG00000040026	57706.7	31265.2	1836.66	3994.4	44485.9	2915.53	3.93152	3.28761e-16	9.17384e-14	Saa3
ENSMUSG00000091105	50.787	21.5961	0	4.78085	36.1915	2.39042	3.92015	0.00439955	0.034551	Mrto4-ps2
ENSMUSG00000068735	81.2591	159.571	5.56323	10.3585	120.415	7.96087	3.91965	5.68113e-07	1.79106e-05	Trp53i11
ENSMUSG00000029798	7503.77	8949.19	169.281	925.094	8226.48	547.188	3.91018	5.71654e-11	4.99816e-09	Herc6
ENSMUSG00000079192	36.8205	34.7937	0	4.78085	35.8071	2.39042	3.90545	0.00386961	0.0312664	AC125149.1
ENSMUSG00000032845	274.25	476.314	4.76848	45.418	375.282	25.0933	3.90291	1.57884e-07	5.93311e-06	Alpk2
ENSMUSG00000038239	46.9779	59.9892	1.58949	5.57766	53.4836	3.58357	3.90024	0.000233385	0.00320172	Hrc
ENSMUSG00000038037	624.68	535.104	22.2529	55.7766	579.892	39.0147	3.89375	4.50199e-13	6.56238e-11	Socs1
ENSMUSG00000082292	4457.83	4232.84	50.0691	541.033	4345.33	295.551	3.87797	0.00482877	0.0371313	Gm12250
ENSMUSG00000039217	2017.51	1319.76	53.2481	177.688	1668.64	115.468	3.8531	1.90915e-12	2.27623e-10	Il18
ENSMUSG00000085467	35.5509	21.5961	2.38424	1.59362	28.5735	1.98893	3.84384	0.00439466	0.0345333	Gm11842
ENSMUSG00000050212	290.755	153.572	12.716	18.3266	222.164	15.5213	3.83898	1.75523e-09	1.08075e-07	Eva1b
ENSMUSG00000073489	33698.4	25193.1	1217.55	2956.95	29445.7	2087.25	3.81838	6.01084e-16	1.45985e-13	Ifi204
ENSMUSG00000027514	3353.21	4501.59	91.396	466.133	3927.4	278.764	3.81649	1.24669e-10	1.00309e-08	Zbp1
ENSMUSG00000029605	565.005	593.893	30.9951	52.5893	579.449	41.7922	3.79347	1.44641e-14	2.74924e-12	Oas1b
ENSMUSG00000006930	38.0902	16.797	2.38424	1.59362	27.4436	1.98893	3.78529	0.00615109	0.0447117	Hap1
ENSMUSG00000040483	5464.68	4818.33	127.954	618.323	5141.5	373.139	3.78442	6.45411e-11	5.60568e-09	Xaf1
ENSMUSG00000048621	11557.8	9307.92	348.099	1168.92	10432.9	758.508	3.78183	4.18677e-13	6.23971e-11	Gm6377
ENSMUSG00000069793	763.074	2187.21	76.2958	139.441	1475.14	107.869	3.77365	5.5511e-12	6.11787e-10	Slfn9
ENSMUSG00000103219	158.709	123.578	3.97374	16.733	141.143	10.3534	3.76909	1.0107e-06	3.04022e-05	Gm37787
ENSMUSG00000024810	50.787	99.5821	3.97374	7.17127	75.1845	5.5725	3.75485	3.76907e-05	0.000695836	Il33
ENSMUSG00000090881	276.789	328.741	19.0739	26.2947	302.765	22.6843	3.7386	1.21482e-11	1.21621e-09	Gm6904
ENSMUSG00000115338	25186.5	14624.2	596.855	2413.53	19905.3	1505.19	3.72513	4.36322e-11	3.97386e-09	Pnp
ENSMUSG00000026536	13184.3	8424.88	249.551	1386.45	10804.6	817.998	3.7234	9.10189e-10	5.99856e-08	Ifi211
ENSMUSG00000029859	26.6632	55.1901	2.38424	3.98404	40.9266	3.18414	3.68502	0.00139044	0.013742	Epha1
ENSMUSG00000031327	58.405	94.7829	2.38424	9.56169	76.594	5.97297	3.68146	7.79698e-05	0.00127822	Chic1
ENSMUSG00000031596	60449.2	104102	1002.18	11830.2	82275.4	6416.19	3.68065	0.00392047	0.0315441	Slc7a2
ENSMUSG00000031639	2750.11	2789.5	160.539	272.508	2769.81	216.524	3.67721	7.22423e-18	2.36864e-15	Tlr3
ENSMUSG00000026121	372.014	380.332	25.4319	33.4659	376.173	29.4489	3.67517	1.12283e-12	1.45957e-10	Sema4c
ENSMUSG00000046879	14346	10991.2	475.259	1509.95	12668.6	992.605	3.6739	9.03717e-13	1.22188e-10	Irgm1
ENSMUSG00000032690	3986.78	7637.83	192.329	719.518	5812.3	455.923	3.67227	8.3687e-11	7.081e-09	Oas2
ENSMUSG00000023959	303.452	441.521	9.53697	50.1989	372.486	29.8679	3.64079	5.51807e-08	2.32699e-06	Clic5
ENSMUSG00000104897	21.5845	86.3845	1.58949	7.17127	53.9845	4.38038	3.62477	0.00131221	0.0130772	Gm43203
ENSMUSG00000029377	126.967	146.374	4.76848	17.5298	136.671	11.1491	3.61605	1.88541e-06	5.22772e-05	Ereg
ENSMUSG00000030921	25453.2	24877.5	987.076	3134.64	25165.3	2060.86	3.61012	1.12403e-12	1.45957e-10	Trim30a
ENSMUSG00000035356	10950.9	9167.55	245.577	1403.98	10059.2	824.776	3.60838	2.22997e-09	1.33544e-07	Nfkbiz
ENSMUSG00000029561	11792.7	19544.5	385.453	2230.27	15668.6	1307.86	3.58259	0.000887447	0.00955556	Oasl2
ENSMUSG00000038507	15771.9	14890.5	648.514	1921.9	15331.2	1285.21	3.5764	6.45688e-13	9.10559e-11	Parp12
ENSMUSG00000090272	12088.6	13368	481.617	1662.14	12728.3	1071.88	3.56983	8.59275e-12	8.94397e-10	Mndal
ENSMUSG00000065968	50.787	62.3888	0	9.56169	56.5879	4.78085	3.56573	0.0023502	0.0210251	Ifitm7
ENSMUSG00000015947	7466.95	7090.72	860.711	371.312	7278.84	616.012	3.56266	1.10723e-14	2.13548e-12	Fcgr1
ENSMUSG00000052776	11055.1	8903.6	490.359	1208.76	9979.32	849.558	3.55416	6.01853e-14	1.01196e-11	Oas1a
ENSMUSG00000055602	17.7754	56.3899	1.58949	4.78085	37.0826	3.18517	3.54269	0.00423899	0.0334101	Tcp10b
ENSMUSG00000067297	97.7649	148.773	1.58949	19.9202	123.269	10.7548	3.51927	8.33867e-05	0.00134351	Ifit1bl2
ENSMUSG00000030790	87.6075	57.5896	1.58949	11.1553	72.5986	6.3724	3.51001	0.000330893	0.00427553	Adm
ENSMUSG00000091144	228.541	657.482	27.8162	50.1989	443.011	39.0075	3.5059	7.97792e-09	4.152e-07	Phf11c
ENSMUSG00000012519	3605.87	3030.65	212.992	372.109	3318.26	292.551	3.50367	4.38416e-16	1.14996e-13	Mlkl
ENSMUSG00000090246	46.9779	131.976	4.76848	11.1553	89.4771	7.9619	3.49131	8.07565e-05	0.00131079	Gm17017
ENSMUSG00000002307	6321.71	6075.71	385.453	717.924	6198.71	551.688	3.49005	4.65042e-16	1.19589e-13	Daxx
ENSMUSG00000021758	82.5288	41.9924	3.17899	7.96808	62.2606	5.57353	3.4812	0.000348609	0.00444315	Ddx4
ENSMUSG00000003541	4231.82	3012.66	255.114	400.794	3622.24	327.954	3.4653	5.62811e-16	1.41947e-13	Ier3
ENSMUSG00000051367	157.44	94.7829	0.794747	22.3106	126.111	11.5527	3.4484	0.000280121	0.00370715	Six1
ENSMUSG00000079197	9960.59	4849.53	347.305	1047.8	7405.06	697.553	3.40812	2.82561e-10	2.03615e-08	Psme2
ENSMUSG00000072109	971.301	815.853	66.7588	101.991	893.577	84.3751	3.40469	6.96695e-14	1.14151e-11	A530040E14Rik
ENSMUSG00000007655	11721.6	9395.51	499.896	1496.41	10558.6	998.151	3.40301	1.417e-11	1.40787e-09	Cav1
ENSMUSG00000030747	72.3714	43.1922	4.76848	6.37446	57.7818	5.57147	3.37398	0.000437327	0.00536032	Dgat2
ENSMUSG00000034118	2433.96	2105.62	131.928	308.365	2269.79	220.146	3.36603	1.53325e-12	1.89703e-10	Tpst1
ENSMUSG00000035208	8958.82	18524.7	535.66	2150.58	13741.7	1343.12	3.35491	6.64119e-09	3.54062e-07	Slfn8
ENSMUSG00000112226	93.9559	188.366	19.0739	8.76489	141.161	13.9194	3.34254	5.08236e-06	0.000122079	Gm48786
ENSMUSG00000017144	2686.63	2018.04	170.076	296.413	2352.33	233.244	3.33416	4.84235e-14	8.24772e-12	Rnd3
ENSMUSG00000040528	4490.84	3527.37	371.147	424.699	4009.1	397.923	3.3327	2.97362e-17	8.86343e-15	Milr1
ENSMUSG00000042265	78.7198	57.5896	3.17899	10.3585	68.1547	6.76875	3.33178	0.000340787	0.00435577	Trem1
ENSMUSG00000003863	280.598	146.374	9.53697	33.4659	213.486	21.5014	3.31145	2.16587e-06	5.94254e-05	Ppfia3
ENSMUSG00000023087	2861.84	2495.55	221.735	319.52	2678.7	270.627	3.30715	8.6201e-16	1.91614e-13	Noct
ENSMUSG00000028128	1409.34	1281.37	98.5487	173.704	1345.35	136.126	3.30498	1.85506e-13	2.86225e-11	F3
ENSMUSG00000025492	24217.8	16462.2	1603.01	2575.28	20340	2089.14	3.28333	8.7432e-15	1.73738e-12	Ifitm3
ENSMUSG00000069874	3619.84	4823.13	185.176	682.864	4221.49	434.02	3.28194	1.5603e-09	9.75915e-08	Irgm2
ENSMUSG00000048852	191.721	272.351	13.5107	34.2627	232.036	23.8867	3.28041	2.15074e-07	7.79199e-06	Gm12185
ENSMUSG00000020010	182.833	298.746	16.6897	33.4659	240.79	25.0778	3.26369	1.11578e-07	4.3682e-06	Vnn3
ENSMUSG00000027669	1593.44	1362.95	149.413	158.565	1478.2	153.989	3.26291	1.76341e-15	3.85452e-13	Gnb4
ENSMUSG00000025059	6135.06	6728.39	410.09	936.249	6431.73	673.169	3.25617	1.453e-12	1.81486e-10	Gk
ENSMUSG00000039431	392.329	556.7	36.5584	62.9478	474.515	49.7531	3.2538	2.92851e-10	2.08736e-08	Mtmr7
ENSMUSG00000032596	2626.96	4541.18	279.751	472.507	3584.07	376.129	3.25234	9.57997e-13	1.28205e-10	Uba7
ENSMUSG00000070327	45827.6	93856.7	2153.77	12559.3	69842.2	7356.53	3.24699	0.00420691	0.0332171	Rnf213
ENSMUSG00000053560	4983.47	3852.51	416.448	514.738	4417.99	465.593	3.24623	3.49724e-16	9.37621e-14	Ier2
ENSMUSG00000037321	10977.6	13625.9	629.44	1972.1	12301.8	1300.77	3.24143	2.12293e-10	1.57301e-08	Tap1
ENSMUSG00000027078	10078.7	5624.59	385.453	1275.69	7851.63	830.571	3.24081	2.11882e-09	1.28057e-07	Ube2l6
ENSMUSG00000025383	66.023	46.7916	0	11.9521	56.4073	5.97606	3.2387	0.00629811	0.0454094	Il23a
ENSMUSG00000022014	4885.71	3011.46	293.262	545.017	3948.58	419.139	3.23581	1.71139e-12	2.09766e-10	Epsti1
ENSMUSG00000002227	1484.25	2151.21	136.697	249.401	1817.73	193.049	3.23517	1.82687e-12	2.21846e-10	Mov10
ENSMUSG00000032204	138.394	205.163	18.2792	18.3266	171.779	18.3029	3.23073	3.42465e-07	1.17885e-05	Aqp9
ENSMUSG00000046718	7139.38	4052.87	569.039	624.697	5596.12	596.868	3.22891	2.79857e-14	4.95991e-12	Bst2
ENSMUSG00000040296	7722.16	10967.2	459.364	1538.64	9344.69	999	3.2256	9.50612e-10	6.23364e-08	Ddx58
ENSMUSG00000075602	101.574	75.5864	4.76848	14.3425	88.5802	9.55551	3.21251	0.000127006	0.00193127	Ly6a
ENSMUSG00000040428	83.7985	92.3834	6.35798	12.7489	88.0909	9.55345	3.20515	7.03448e-05	0.00117226	Plekha4
ENSMUSG00000037752	1523.61	1623.31	53.2481	290.835	1573.46	172.041	3.19315	1.66627e-07	6.19068e-06	Xkr8
ENSMUSG00000020077	38887.6	24000.5	2520.14	4370.49	31444	3445.32	3.19007	4.50335e-13	6.56238e-11	Srgn
ENSMUSG00000056290	55.8657	52.7905	3.97374	7.96808	54.3281	5.97091	3.18577	0.00100424	0.0105534	Ms4a4b
ENSMUSG00000078606	893.85	1714.49	54.0428	232.668	1304.17	143.355	3.18557	1.35792e-07	5.20736e-06	Gm4070
ENSMUSG00000040717	106.653	80.3855	4.76848	15.9362	93.5191	10.3523	3.17526	0.000131203	0.00197558	Il17rd
ENSMUSG00000019817	245.047	329.941	26.2267	37.45	287.494	31.8383	3.17494	8.5168e-09	4.34622e-07	Plagl1
ENSMUSG00000061878	1232.85	1129	141.465	121.912	1180.93	131.688	3.16468	3.75305e-14	6.47649e-12	Sphk1
ENSMUSG00000045573	63.4837	57.5896	9.53697	3.98404	60.5367	6.7605	3.1623	0.000730648	0.0081345	Penk
ENSMUSG00000000392	87.6075	133.176	8.74222	15.9362	110.392	12.3392	3.16182	2.44883e-05	0.000480785	Fap
ENSMUSG00000101389	2785.66	2449.96	201.071	384.858	2617.81	292.965	3.15956	1.16163e-12	1.4791e-10	Ms4a4a
ENSMUSG00000001123	9591.12	10204.2	947.339	1286.05	9897.64	1116.69	3.14785	5.89201e-16	1.45799e-13	Lgals9
ENSMUSG00000095457	39.3599	136.775	7.15273	12.7489	88.0676	9.95083	3.14675	0.000361261	0.00455723	Gm8989
ENSMUSG00000060509	99.0346	53.9903	9.53697	7.96808	76.5124	8.75252	3.12725	0.000227928	0.00315399	Xcr1
ENSMUSG00000116739	52.0566	31.1944	3.17899	6.37446	41.6255	4.77673	3.12292	0.00409166	0.0325817	AC124681.2
ENSMUSG00000046314	123.158	140.375	7.15273	23.1074	131.767	15.1301	3.12277	2.55982e-05	0.000500328	Stxbp6
ENSMUSG00000040033	5041.88	9599.47	347.305	1337.84	7320.67	842.573	3.11912	4.00834e-08	1.74649e-06	Stat2
ENSMUSG00000055202	86.3378	121.178	1.58949	22.3106	103.758	11.9501	3.11858	0.000849307	0.00922072	Zfp811
ENSMUSG00000032280	2455.55	2919.07	341.741	278.883	2687.31	310.312	3.11439	6.31814e-15	1.29473e-12	Tle3
ENSMUSG00000037211	76.1804	61.189	7.15273	8.76489	68.6847	7.95881	3.10916	0.000318062	0.00414238	Spry1
ENSMUSG00000030275	15478.6	18054.4	1376.5	2533.05	16766.5	1954.78	3.10051	3.33644e-13	5.08807e-11	Etnk1
ENSMUSG00000058163	1969.26	2953.87	213.787	360.954	2461.57	287.371	3.09865	3.93177e-12	4.41657e-10	Gm5431
ENSMUSG00000025076	4423.54	4403.21	303.594	727.486	4413.38	515.54	3.09774	4.08332e-11	3.77269e-09	Casp7
ENSMUSG00000045381	71.1017	51.5907	0.794747	13.5457	61.3462	7.17024	3.09692	0.00401552	0.0320728	Olfr433
ENSMUSG00000016496	56842	79503.7	3864.86	12085.2	68172.9	7975.02	3.09564	1.56265e-09	9.75915e-08	Cd274
ENSMUSG00000029009	3283.38	4533.98	326.641	593.622	3908.68	460.132	3.08659	2.8704e-12	3.30222e-10	Mthfr
ENSMUSG00000010358	1919.75	1250.18	123.186	251.791	1584.96	187.489	3.07953	1.47077e-10	1.14137e-08	Ifi35
ENSMUSG00000056145	2072.11	3311.4	178.818	460.555	2691.76	319.687	3.07387	1.13645e-09	7.34214e-08	AI504432
ENSMUSG00000074151	4261.03	10215	332.204	1391.23	7237.99	861.715	3.0703	0.00397539	0.0318493	Nlrc5
ENSMUSG00000037944	177.754	209.962	14.3055	31.8723	193.858	23.0889	3.06997	1.32977e-06	3.88417e-05	Ccr7
ENSMUSG00000030203	3195.77	4117.66	245.577	639.04	3656.71	442.308	3.04745	4.81916e-10	3.29184e-08	Dusp16
ENSMUSG00000030966	2122.89	1761.28	154.976	316.333	1942.09	235.654	3.04286	3.89e-11	3.64409e-09	Trim21
ENSMUSG00000019850	50451.8	55798.4	2733.14	10168.1	53125.1	6450.6	3.04189	1.14407e-08	5.57786e-07	Tnfaip3
ENSMUSG00000049488	935.75	1623.31	144.644	166.533	1279.53	155.588	3.03992	1.68507e-11	1.66164e-09	Tmem67
ENSMUSG00000024785	2014.97	1528.52	182.792	251.791	1771.75	217.292	3.02743	8.46864e-13	1.16912e-10	Rcl1
ENSMUSG00000056220	3702.37	3197.42	198.687	654.976	3449.9	426.831	3.01482	8.40273e-09	4.3188e-07	Pla2g4a
ENSMUSG00000026548	1422.03	873.443	113.649	171.314	1147.74	142.481	3.00986	8.34125e-11	7.081e-09	Slamf9
ENSMUSG00000105950	15.2361	157.172	3.17899	18.3266	86.2039	10.7528	3.00412	0.00523327	0.0393997	Gm43679
ENSMUSG00000024789	14394.3	20867.8	893.296	3513.92	17631.1	2203.61	3.00018	5.30733e-08	2.25261e-06	Jak2
ENSMUSG00000029322	53.3263	34.7937	3.97374	7.17127	44.06	5.5725	2.98268	0.00426028	0.0335376	Plac8
ENSMUSG00000024238	397.408	674.279	48.4796	87.6489	535.843	68.0642	2.97708	1.27313e-08	6.07166e-07	Zeb1
ENSMUSG00000026104	9003.26	6032.51	483.206	1440.63	7517.89	961.918	2.96633	7.40443e-09	3.88436e-07	Stat1
ENSMUSG00000030188	639.916	284.349	30.9951	87.6489	462.132	59.322	2.96149	1.18177e-06	3.49074e-05	Magohb
ENSMUSG00000039470	138.394	134.376	6.35798	28.6851	136.385	17.5215	2.96064	0.000109625	0.00169945	Zdhhc2
ENSMUSG00000020027	210.766	147.573	15.1002	31.0755	179.17	23.0879	2.95596	4.77963e-06	0.000116345	Socs2
ENSMUSG00000022906	4287.69	5575.4	318.694	956.169	4931.54	637.432	2.95171	6.82707e-09	3.61036e-07	Parp9
ENSMUSG00000030109	256.474	223.16	16.6897	45.418	239.817	31.0539	2.94912	2.1189e-06	5.82587e-05	Slc6a12
ENSMUSG00000033032	52.0566	39.5929	5.56323	6.37446	45.8248	5.96885	2.94028	0.00347738	0.028719	Afap1l1
ENSMUSG00000038400	812.591	613.09	108.88	77.2904	712.84	93.0854	2.93683	2.10696e-10	1.57258e-08	Pmepa1
ENSMUSG00000032265	7818.65	8166.93	911.575	1190.43	7992.79	1051	2.92694	3.58751e-14	6.27335e-12	Tent5a
ENSMUSG00000026088	521.836	548.301	72.322	68.5255	535.069	70.4237	2.92561	2.05683e-10	1.55927e-08	Mitd1
ENSMUSG00000024338	4682.56	2806.29	298.03	689.239	3744.43	493.635	2.92321	2.33037e-09	1.38293e-07	Psmb8
ENSMUSG00000040663	250.126	377.932	43.7111	39.8404	314.029	41.7758	2.9104	4.75005e-08	2.04252e-06	Clcf1
ENSMUSG00000030157	3001.51	2392.37	313.13	406.372	2696.94	359.751	2.90623	7.6918e-13	1.07317e-10	Clec2d
ENSMUSG00000045868	501.521	1559.72	59.6061	215.935	1030.62	137.77	2.90333	4.78156e-06	0.000116345	Gvin1
ENSMUSG00000013415	59.6747	112.78	3.97374	19.1234	86.2272	11.5486	2.90114	0.00115618	0.0118742	Igf2bp1
ENSMUSG00000024754	3726.49	4806.34	298.825	850.194	4266.41	574.51	2.89264	8.21738e-09	4.25972e-07	Tmem2
ENSMUSG00000056592	275.519	562.699	40.5321	72.5095	419.109	56.5208	2.8908	2.43548e-07	8.72714e-06	Zfp658
ENSMUSG00000033538	6475.34	5994.12	352.073	1332.26	6234.73	842.168	2.88815	8.81548e-08	3.55738e-06	Casp4
ENSMUSG00000035274	121.889	76.7862	4.76848	22.3106	99.3374	13.5396	2.87499	0.000669993	0.00758322	Tpbg
ENSMUSG00000024679	37256	28156.5	2238.8	6693.19	32706.3	4465.99	2.87251	1.17135e-08	5.6897e-07	Ms4a6d
ENSMUSG00000039531	2279.06	4112.86	293.262	582.467	3195.96	437.864	2.86774	2.18474e-09	1.31435e-07	Zup1
ENSMUSG00000024371	45.7083	46.7916	3.97374	8.76489	46.2499	6.36931	2.86043	0.00479489	0.0369477	C2
ENSMUSG00000070034	2677.74	3388.19	332.204	503.583	3032.97	417.894	2.85955	7.67358e-12	8.05112e-10	Sp110
ENSMUSG00000028337	2403.49	3213.02	464.927	318.723	2808.26	391.825	2.84141	1.17722e-11	1.18763e-09	Coro2a
ENSMUSG00000022876	3712.53	2272.39	277.367	558.562	2992.46	417.965	2.83985	1.75488e-09	1.08075e-07	Samsn1
ENSMUSG00000000983	91.4165	39.5929	10.3317	7.96808	65.5047	9.1499	2.83886	0.00163144	0.015595	Wfdc18
ENSMUSG00000024079	3462.4	6201.68	311.541	1040.63	4832.04	676.086	2.83738	1.9381e-07	7.11992e-06	Eif2ak2
ENSMUSG00000022901	5029.18	4562.78	484.001	874.098	4795.98	679.05	2.82024	4.3289e-11	3.97018e-09	Cd86
ENSMUSG00000027959	280.598	577.096	46.0954	75.6967	428.847	60.896	2.81637	3.22842e-07	1.13017e-05	Sass6
ENSMUSG00000060429	411.374	633.486	54.8376	94.0233	522.43	74.4305	2.81148	3.40054e-08	1.50669e-06	Sntb1
ENSMUSG00000039699	501.521	770.261	42.9164	139.441	635.891	91.1789	2.80217	1.08611e-06	3.22269e-05	Batf2
ENSMUSG00000019082	2152.1	2144.01	264.651	351.392	2148.06	308.022	2.80193	4.01844e-12	4.46626e-10	Slc25a22
ENSMUSG00000042608	1973.07	2335.98	303.594	318.723	2154.53	311.158	2.79168	2.01953e-12	2.38613e-10	Stk40
ENSMUSG00000078349	57.1353	101.982	8.74222	14.3425	79.5585	11.5424	2.78575	0.000732378	0.00814685	AW011738
ENSMUSG00000106149	45.7083	80.3855	3.17899	15.1393	63.0469	9.15917	2.78387	0.0041533	0.0329146	Gm43430
ENSMUSG00000038045	76.1804	98.3823	3.97374	21.5138	87.2814	12.7438	2.77629	0.00159806	0.015343	Sult6b1
ENSMUSG00000020393	3141.17	3673.74	275.777	720.314	3407.46	498.046	2.77436	1.23583e-08	5.93697e-07	Kremen1
ENSMUSG00000026946	1623.91	1184.19	178.818	236.652	1404.05	207.735	2.75672	1.27705e-10	1.02125e-08	Nmi
ENSMUSG00000028583	16168	12571.3	1743.68	2514.73	14369.7	2129.2	2.75464	6.95795e-12	7.41899e-10	Pdpn
ENSMUSG00000044162	11896.8	9391.91	901.244	2270.11	10644.4	1585.67	2.74692	8.57035e-09	4.3566e-07	Tnip3
ENSMUSG00000037580	8048.46	6633.61	470.49	1743.42	7341.03	1106.95	2.72939	3.90409e-07	1.29298e-05	Gch1
ENSMUSG00000070031	2171.14	1577.72	239.219	326.691	1874.43	282.955	2.72776	1.14889e-10	9.4765e-09	Sp140
ENSMUSG00000070524	189.181	226.759	23.0477	39.8404	207.97	31.444	2.72572	4.42582e-06	0.000109518	Fcrlb
ENSMUSG00000063286	12465.7	34297	1755.6	5319.49	23381.3	3537.54	2.72454	1.62712e-06	4.58918e-05	Gm8995
ENSMUSG00000030724	39.3599	55.1901	7.94747	6.37446	47.275	7.16097	2.72323	0.0054427	0.0406498	Cd19
ENSMUSG00000033450	721.175	704.273	84.2432	132.27	712.724	108.257	2.71891	3.33573e-09	1.92723e-07	Tagap
ENSMUSG00000054676	982.728	1070.21	162.923	151.393	1026.47	157.158	2.70742	9.43177e-11	7.87883e-09	1600014C10Rik
ENSMUSG00000038058	1594.71	3005.46	206.634	498.005	2300.08	352.32	2.7068	1.26058e-07	4.87169e-06	Nod1
ENSMUSG00000035561	791.007	766.662	123.981	115.537	778.834	119.759	2.70117	3.7556e-10	2.60607e-08	Aldh1b1
ENSMUSG00000023307	6627.7	5465.02	886.143	975.293	6046.36	930.718	2.69964	2.08097e-12	2.43678e-10	2025-03-05
ENSMUSG00000028602	317.418	380.332	26.2267	81.2744	348.875	53.7505	2.69852	6.07277e-06	0.000142988	Tnfrsf8
ENSMUSG00000035513	524.375	1300.57	71.5273	213.545	912.471	142.536	2.67862	5.6679e-06	0.000134664	Ntng2
ENSMUSG00000029417	656.421	497.91	42.1216	138.645	577.166	90.3831	2.67484	3.0699e-06	7.97262e-05	Cxcl9
ENSMUSG00000026222	5238.67	7088.32	725.604	1208.76	6163.5	967.181	2.67191	3.37702e-10	2.35583e-08	Sp100
ENSMUSG00000033487	14285.1	16308.7	2021.84	2795.2	15296.9	2408.52	2.66702	8.7058e-12	8.99028e-10	Fndc3a
ENSMUSG00000063268	3274.49	3380.99	271.009	778.481	3327.74	524.745	2.66487	9.95866e-08	3.99412e-06	Parp10
ENSMUSG00000029648	114.271	188.366	22.2529	25.4979	151.318	23.8754	2.66444	3.77232e-05	0.000695836	Flt1
ENSMUSG00000042677	3789.98	4539.98	588.908	725.095	4164.98	657.002	2.66436	1.0974e-11	1.11569e-09	Zc3h12a
ENSMUSG00000032515	4130.25	3270.61	492.743	675.693	3700.43	584.218	2.6631	4.79486e-11	4.27786e-09	Csrnp1
ENSMUSG00000049502	4567.02	6660	416.448	1356.17	5613.51	886.307	2.66304	4.26797e-07	1.40287e-05	Dtx3l
ENSMUSG00000079491	441.847	383.931	34.1741	96.4138	412.889	65.2939	2.66074	2.91021e-06	7.58796e-05	H2-T10
ENSMUSG00000051790	64.7534	125.977	16.6897	13.5457	95.3653	15.1177	2.65784	0.000516724	0.00615516	Nlgn2
ENSMUSG00000037997	1443.62	1593.31	177.229	304.381	1518.47	240.805	2.65671	1.52715e-09	9.62913e-08	Parp11
ENSMUSG00000031538	129.507	74.3866	19.0739	13.5457	101.947	16.3098	2.6434	0.000373208	0.0046749	Plat
ENSMUSG00000042719	2357.78	4373.21	318.694	759.358	3365.5	539.026	2.64244	1.58925e-07	5.95515e-06	Naa25
ENSMUSG00000096727	2939.3	1928.05	293.262	490.037	2433.67	391.649	2.63546	3.4059e-09	1.95914e-07	Psmb9
ENSMUSG00000081219	994.155	538.703	116.033	130.676	766.429	123.355	2.63516	3.46263e-08	1.52391e-06	Bambi-ps1
ENSMUSG00000044350	11706.4	11930.7	955.286	2859.74	11818.5	1907.51	2.63128	1.37218e-07	5.24669e-06	Lacc1
ENSMUSG00000004947	1844.84	2073.23	267.83	364.938	1959.03	316.384	2.63042	1.32746e-10	1.04877e-08	Dtx2
ENSMUSG00000108732	261.553	370.733	20.6634	82.0712	316.143	51.3673	2.62188	4.68771e-05	0.000829681	2310043P16Rik
ENSMUSG00000082154	46.9779	197.964	6.35798	33.4659	122.471	19.912	2.62155	0.00326686	0.0273419	Gm16464
ENSMUSG00000024339	3628.73	3461.38	275.777	877.285	3545.05	576.531	2.62034	3.7863e-07	1.26504e-05	Tap2
ENSMUSG00000060675	1954.03	1211.78	136.697	380.077	1582.91	258.387	2.61493	6.29583e-07	1.96595e-05	Pla2g16
ENSMUSG00000027368	1504.56	1270.57	220.145	233.465	1387.57	226.805	2.613	1.59066e-10	1.22714e-08	Dusp2
ENSMUSG00000112237	285.677	123.578	17.4844	49.4021	204.627	33.4433	2.61285	0.000146953	0.00216793	D630033A02Rik
ENSMUSG00000036381	995.424	1096.6	166.102	177.688	1046.01	171.895	2.60533	3.99789e-10	2.7596e-08	P2ry14
ENSMUSG00000022534	2096.23	2922.67	141.465	684.458	2509.45	412.962	2.60332	1.08734e-05	0.000241703	Mefv
ENSMUSG00000047735	10985.2	18374.7	1043.5	3815.91	14680	2429.71	2.595	2.26948e-06	6.16236e-05	Samd9l
ENSMUSG00000004814	346.621	187.166	34.9689	53.3861	266.894	44.1775	2.59455	7.27989e-06	0.000168984	Ccl24
ENSMUSG00000025888	8048.46	5860.95	785.21	1521.11	6954.7	1153.16	2.59239	5.63819e-09	3.043e-07	Casp1
ENSMUSG00000022146	217.114	304.745	27.8162	58.9638	260.93	43.39	2.5885	9.98122e-06	0.000224884	Osmr
ENSMUSG00000004098	58.405	61.189	9.53697	10.3585	59.797	9.94774	2.5877	0.00303865	0.0258275	Col5a3
ENSMUSG00000051379	3059.91	3461.38	199.482	886.05	3260.65	542.766	2.58677	5.71406e-06	0.000135515	Flrt3
ENSMUSG00000046223	11933.7	7523.85	1618.9	1620.71	9728.76	1619.8	2.58642	1.73594e-10	1.3314e-08	Plaur
ENSMUSG00000001156	1482.98	1727.69	235.245	300.397	1605.33	267.821	2.58357	3.21478e-10	2.26677e-08	Mxd1
ENSMUSG00000050029	12428.8	10998.4	1295.44	2614.33	11713.6	1954.88	2.58303	4.0305e-09	2.25898e-07	Rap2c
ENSMUSG00000027555	5688.14	5810.55	675.535	1254.18	5749.35	964.855	2.57502	1.93754e-09	1.1819e-07	Car13
ENSMUSG00000056116	3995.66	3956.89	612.75	722.705	3976.28	667.728	2.57409	2.29167e-11	2.22632e-09	H2-T22
ENSMUSG00000042700	611.983	2024.04	263.856	180.079	1318.01	221.967	2.57007	3.1643e-06	8.16924e-05	Sipa1l1
ENSMUSG00000032066	55.8657	70.7873	11.9212	9.56169	63.3265	10.7415	2.55986	0.00281651	0.024398	Bco2
ENSMUSG00000020476	9062.93	6026.52	1040.32	1525.09	7544.72	1282.71	2.55626	1.08939e-09	7.07295e-08	Dbnl
ENSMUSG00000050549	5886.21	3581.36	656.461	954.576	4733.78	805.519	2.55498	3.2202e-09	1.87702e-07	Fam241a
ENSMUSG00000048216	393.599	382.731	13.5107	118.724	388.165	66.1175	2.55362	0.000450825	0.00551031	Gpr85
ENSMUSG00000004936	12186.3	9720.65	1513.2	2242.22	10953.5	1877.71	2.54434	2.90124e-10	2.07922e-08	Map2k1
ENSMUSG00000036986	2192.73	4056.47	468.901	606.371	3124.6	537.636	2.53902	9.65309e-09	4.83207e-07	Pml
ENSMUSG00000001348	9348.61	8223.32	1146.82	1888.43	8785.96	1517.63	2.53338	7.98059e-10	5.31296e-08	Acp5
ENSMUSG00000025225	11220.1	11016.4	771.7	3070.9	11118.3	1921.3	2.53278	3.39589e-06	8.73277e-05	Nfkb2
ENSMUSG00000041135	2328.58	2066.03	269.419	490.037	2197.31	379.728	2.53269	7.93905e-09	4.14823e-07	Ripk2
ENSMUSG00000058755	1113.5	814.653	241.603	94.0233	964.079	167.813	2.5222	1.04192e-06	3.10563e-05	Osm
ENSMUSG00000089875	217.114	429.523	42.1216	70.9159	323.318	56.5188	2.51653	9.98355e-06	0.000224884	Etohd2
ENSMUSG00000034266	523.106	304.745	54.8376	90.0393	413.925	72.4384	2.51433	2.09674e-06	5.77704e-05	Batf
ENSMUSG00000062232	4619.07	5307.84	484.001	1255.77	4963.46	869.885	2.51246	1.88855e-07	6.97701e-06	Rapgef2
ENSMUSG00000020415	1369.98	617.889	173.255	175.298	993.933	174.276	2.5116	2.79137e-07	9.86759e-06	Pttg1
ENSMUSG00000048895	144.743	109.18	9.53697	35.0595	126.962	22.2983	2.5093	0.000848902	0.00922072	Cdk5r1
ENSMUSG00000074345	105.383	97.1825	3.97374	31.8723	101.283	17.923	2.49861	0.00445948	0.0349379	Tnfaip8l3
ENSMUSG00000039501	13419.2	22016	1373.32	4909.13	17717.6	3141.23	2.49579	4.44614e-06	0.000109814	Znfx1
ENSMUSG00000072844	467.24	452.319	78.68	84.4616	459.779	81.5708	2.4948	8.73804e-08	3.53702e-06	G530011O06Rik
ENSMUSG00000059325	639.916	267.552	83.4485	78.0872	453.734	80.7678	2.48966	4.61151e-06	0.000113047	Hopx
ENSMUSG00000031897	8702.34	4509.99	689.841	1667.72	6606.17	1178.78	2.4865	8.31322e-07	2.55335e-05	Psmb10
ENSMUSG00000049659	8503.01	6121.3	1306.56	1305.97	7312.15	1306.27	2.48483	2.29065e-10	1.68775e-08	Aftph
ENSMUSG00000032724	1821.98	1811.67	104.112	550.594	1816.83	327.353	2.47252	4.1536e-05	0.000749304	Abtb2
ENSMUSG00000024472	5285.65	6507.63	679.509	1446.21	5896.64	1062.86	2.47196	4.87207e-08	2.08814e-06	Dcp2
ENSMUSG00000034575	2353.98	2673.12	226.503	680.474	2513.55	453.488	2.47061	1.37588e-06	3.98336e-05	Tent4a
ENSMUSG00000021024	22124.1	9786.64	1896.27	3862.13	15955.4	2879.2	2.47029	7.23607e-07	2.24352e-05	Psma6
ENSMUSG00000102964	74.9108	163.171	9.53697	33.4659	119.041	21.5014	2.46962	0.00175674	0.0165396	9430034N14Rik
ENSMUSG00000029135	5220.9	6854.37	704.146	1481.27	6037.63	1092.71	2.46609	5.71435e-08	2.39558e-06	Fosl2
ENSMUSG00000039285	6887.98	6821.97	863.096	1623.89	6854.98	1243.5	2.46275	9.80428e-09	4.88909e-07	Azi2
ENSMUSG00000054404	23270.6	30103.8	2935	6754.54	26687.2	4844.77	2.46165	1.00272e-07	4.00933e-06	Slfn5
ENSMUSG00000071350	857.03	1367.75	145.439	260.556	1112.39	202.997	2.45425	2.54634e-07	9.07478e-06	Setdb2
ENSMUSG00000035299	165.058	531.504	57.2218	70.1191	348.281	63.6705	2.452	5.79093e-05	0.000990197	Mid1
ENSMUSG00000024805	4580.98	3111.04	522.944	888.441	3846.01	705.692	2.44623	2.35553e-08	1.06527e-06	Pcgf5
ENSMUSG00000051439	49229.1	33546	3580.34	11631.8	41387.5	7606.07	2.44397	2.78063e-06	7.35241e-05	Cd14
ENSMUSG00000009207	2915.17	2563.94	345.715	662.147	2739.55	503.931	2.44264	3.38488e-08	1.50484e-06	Lnpk
ENSMUSG00000027230	316.149	603.491	106.496	62.9478	459.82	84.722	2.44048	4.98319e-06	0.000120358	Creb3l1
ENSMUSG00000112843	246.317	301.146	40.5321	60.5574	273.731	50.5448	2.4373	6.12777e-06	0.000144025	Gm46224
ENSMUSG00000022150	2750.11	4543.58	861.506	488.443	3646.85	674.975	2.43377	8.28795e-08	3.36522e-06	Dab2
ENSMUSG00000045672	325.037	320.342	18.2792	101.195	322.689	59.7369	2.43352	0.000338515	0.00435169	Col27a1
ENSMUSG00000051043	161.249	182.367	42.9164	20.717	171.808	31.8167	2.43296	0.00011537	0.00177382	Gprc5c
ENSMUSG00000026773	5505.31	11143.6	1998	1088.44	8324.45	1543.22	2.43143	3.18521e-07	1.12296e-05	Pfkfb3
ENSMUSG00000004040	9297.82	10001.4	1751.62	1827.88	9649.61	1789.75	2.43071	8.20841e-11	7.03616e-09	Stat3
ENSMUSG00000097567	74.9108	87.5842	8.74222	21.5138	81.2475	15.128	2.42539	0.00269161	0.023471	Gm26637
ENSMUSG00000049401	5055.84	3064.25	590.497	927.484	4060.05	758.991	2.41931	3.92818e-08	1.71727e-06	Ogfr
ENSMUSG00000021360	740.22	1025.82	157.36	172.907	883.018	165.134	2.41891	3.06383e-08	1.36674e-06	Gcnt2
ENSMUSG00000099974	6847.35	3971.29	364.789	1659.75	5409.32	1012.27	2.41784	3.78986e-05	0.000698022	Bcl2a1d
ENSMUSG00000050565	14793	14033.9	2132.31	3282.05	14413.4	2707.18	2.41255	1.64652e-09	1.02342e-07	Tor1aip2
ENSMUSG00000066878	40.6296	94.7829	15.1002	10.3585	67.7063	12.7294	2.41194	0.00555599	0.0413077	Gm10184
ENSMUSG00000037447	773.231	801.456	148.618	147.409	787.344	148.014	2.41128	1.62593e-08	7.53499e-07	Arid5a
ENSMUSG00000040152	36395.2	45099.9	9927.98	5406.34	40747.5	7667.16	2.40995	1.61201e-08	7.49698e-07	Thbs1
ENSMUSG00000074500	161.249	286.748	28.6109	55.7766	223.998	42.1937	2.40881	8.1339e-05	0.00131862	Zfp558
ENSMUSG00000021087	99.0346	68.3877	9.53697	22.3106	83.7111	15.9238	2.39397	0.00283091	0.0244903	Rtn1
ENSMUSG00000020134	8315.09	7282.69	642.156	2330.66	7798.89	1486.41	2.39144	7.22782e-06	0.000168072	Peli1
ENSMUSG00000014599	1830.87	1895.66	250.345	465.336	1863.26	357.841	2.38046	7.7888e-08	3.19219e-06	Csf1
ENSMUSG00000106734	7204.13	9621.07	561.886	2674.09	8412.6	1617.99	2.37836	4.03333e-05	0.000732404	Gm20559
ENSMUSG00000005973	1609.95	1024.62	139.081	368.922	1317.28	254.001	2.37461	4.95883e-06	0.000119991	Rcn1
ENSMUSG00000031792	2362.86	3216.62	438.701	637.446	2789.74	538.073	2.37429	1.43809e-08	6.80885e-07	Usb1
ENSMUSG00000029366	5765.59	5138.68	430.753	1679.67	5452.13	1055.21	2.36929	1.41844e-05	0.000302978	Dck
ENSMUSG00000056749	1237.93	970.625	292.467	138.645	1104.28	215.556	2.3569	9.16644e-07	2.78928e-05	Nfil3
ENSMUSG00000021025	13674.4	12531.7	1001.38	4114.72	13103.1	2558.05	2.35679	1.8522e-05	0.000379214	Nfkbia
ENSMUSG00000029371	259.013	303.545	9.53697	100.398	281.279	54.9674	2.35548	0.00236547	0.0211185	Cxcl5
ENSMUSG00000062190	1527.42	1335.36	265.446	295.616	1431.39	280.531	2.35116	6.68566e-09	3.5499e-07	Lancl2
ENSMUSG00000112627	326.306	347.937	38.9426	93.2265	337.122	66.0846	2.35097	2.67902e-05	0.000519754	4933412E12Rik
ENSMUSG00000021280	530.724	236.357	34.1741	116.334	383.541	75.254	2.34933	0.000240052	0.00326925	Exoc3l4
ENSMUSG00000052087	737.681	891.44	178.023	141.832	814.56	159.928	2.34865	7.18992e-08	2.96528e-06	Rgs14
ENSMUSG00000029817	6965.43	4517.19	906.807	1352.98	5741.31	1129.89	2.34517	3.45413e-08	1.52391e-06	Tra2a
ENSMUSG00000032902	2872	2323.98	503.87	518.722	2597.99	511.296	2.34514	2.57156e-09	1.51238e-07	Slc16a1
ENSMUSG00000038497	3878.85	2787.1	474.464	840.632	3332.98	657.548	2.34162	1.02717e-07	4.09463e-06	Tmco3
ENSMUSG00000039682	1900.7	1542.92	300.415	383.265	1721.81	341.84	2.3325	1.34364e-08	6.38473e-07	Lap3
ENSMUSG00000044786	8030.69	7947.37	2102.9	1082.86	7989.03	1592.88	2.32638	7.83777e-08	3.20226e-06	Zfp36
ENSMUSG00000004043	2428.89	3285.01	355.252	784.856	2856.95	570.054	2.32534	7.41498e-07	2.29357e-05	Stat5a
ENSMUSG00000036019	148.552	146.374	13.5107	45.418	147.463	29.4644	2.3234	0.000995536	0.0104703	Tmtc2
ENSMUSG00000031628	1597.25	1648.5	327.436	321.114	1622.88	324.275	2.32327	4.96068e-09	2.71081e-07	Casp3
ENSMUSG00000000078	40869.5	31770.3	5887.49	8696.36	36319.9	7291.93	2.31639	8.35011e-09	4.31148e-07	Klf6
ENSMUSG00000069662	25229.7	14746.5	3409.47	4661.33	19988.1	4035.4	2.30835	5.37978e-08	2.276e-06	Marcks
ENSMUSG00000022035	1901.97	1578.92	290.083	414.34	1740.44	352.211	2.30492	3.51907e-08	1.54357e-06	Ccdc25
ENSMUSG00000027552	989.076	740.267	149.413	200.796	864.671	175.104	2.30386	2.03415e-07	7.45191e-06	E2f5
ENSMUSG00000027639	12698	16177.9	2952.49	2903.57	14437.9	2928.03	2.30187	1.51968e-09	9.6283e-08	Samhd1
ENSMUSG00000074578	505.33	412.726	78.68	107.569	459.028	93.1245	2.30127	1.51595e-06	4.33151e-05	Zfas1
ENSMUSG00000073274	318.688	425.923	22.2529	129.083	372.306	75.6679	2.29888	0.000711759	0.00796477	Gm14636
ENSMUSG00000049988	4577.17	4352.82	904.423	915.532	4465	909.977	2.29475	1.41201e-09	8.98959e-08	Lrrc25
ENSMUSG00000037826	726.253	545.902	124.775	134.661	636.078	129.718	2.29371	3.40895e-07	1.17654e-05	Ppm1k
ENSMUSG00000059089	1356.01	1057.01	348.099	144.222	1206.51	246.161	2.2931	3.85544e-06	9.78028e-05	Fcgr4
ENSMUSG00000030187	327.576	296.347	43.7111	83.6648	311.961	63.688	2.29226	2.23729e-05	0.000444576	Klra2
ENSMUSG00000094724	265.362	197.964	13.5107	81.2744	231.663	47.3926	2.28925	0.00157894	0.0151947	Rnaset2b
ENSMUSG00000004698	843.063	848.247	160.539	185.656	845.655	173.098	2.28849	7.0894e-08	2.93304e-06	Hdac9
ENSMUSG00000001248	2527.92	2476.35	513.407	512.347	2502.14	512.877	2.28647	3.43732e-09	1.96858e-07	Gramd1a
ENSMUSG00000037731	2492.37	3463.78	662.025	565.734	2978.07	613.879	2.27838	1.72645e-08	7.91692e-07	Themis2
ENSMUSG00000028967	902.738	711.472	148.618	184.859	807.105	166.739	2.2751	2.06751e-07	7.55304e-06	Errfi1
ENSMUSG00000060519	8400.16	9510.69	1272.39	2430.26	8955.43	1851.33	2.27421	1.40285e-07	5.34836e-06	Tor3a
ENSMUSG00000070730	1392.83	1163.79	209.019	321.114	1278.31	265.066	2.26979	1.61228e-07	6.00711e-06	Rmdn3
ENSMUSG00000020707	718.635	593.893	95.3697	176.891	656.264	136.131	2.26925	2.59042e-06	6.91671e-05	Rnf135
ENSMUSG00000022587	14120	12407	2059.99	3454.96	13263.5	2757.47	2.26604	4.05358e-08	1.76035e-06	Ly6e
ENSMUSG00000041736	5110.44	3033.05	793.953	899.596	4071.75	846.774	2.26556	7.23461e-08	2.97435e-06	Tspo
ENSMUSG00000018986	307.261	512.308	60.4008	110.756	409.784	85.5785	2.25981	2.36618e-05	0.000465255	Slfn3
ENSMUSG00000045795	556.117	639.485	108.88	141.832	597.801	125.356	2.25371	6.48929e-07	2.02154e-05	Whamm
ENSMUSG00000002699	8500.47	9376.31	794.747	2969.7	8938.39	1882.23	2.24758	2.79916e-05	0.000538346	Lcp2
ENSMUSG00000024235	2908.82	2344.38	529.302	576.889	2626.6	553.095	2.24757	1.20994e-08	5.83395e-07	Map3k8
ENSMUSG00000001630	999.233	784.659	126.365	249.401	891.946	187.883	2.24708	2.63187e-06	7.00141e-05	Stk38l
ENSMUSG00000030990	4277.53	3183.03	411.679	1161.75	3730.28	786.713	2.24536	8.10538e-06	0.000186495	Pgap2
ENSMUSG00000095134	52.0566	298.746	27.8162	46.2149	175.401	37.0155	2.24521	0.00374754	0.0304894	Mid1-ps1
ENSMUSG00000043421	5521.81	4283.23	1105.49	963.341	4902.52	1034.42	2.24469	9.3634e-09	4.72312e-07	Hilpda
ENSMUSG00000027030	181.563	209.962	38.1479	44.6212	195.763	41.3846	2.24208	7.72456e-05	0.00126793	Stk39
ENSMUSG00000006418	5118.06	5370.23	797.926	1419.91	5244.14	1108.92	2.24156	1.20829e-07	4.70228e-06	Rnf114
ENSMUSG00000053835	1460.12	2628.73	384.658	482.069	2044.43	433.363	2.23812	4.48312e-07	1.45176e-05	H2-T24
ENSMUSG00000037816	1112.23	1356.96	227.298	296.413	1234.6	261.855	2.23725	1.05695e-07	4.2006e-06	Fbxw17
ENSMUSG00000027351	14438.7	17066.9	1041.12	5672.48	15752.8	3356.8	2.23045	0.000178524	0.00254561	Spred1
ENSMUSG00000087263	92.6862	261.553	30.9951	44.6212	177.12	37.8082	2.22863	0.000904663	0.00966964	Gm15726
ENSMUSG00000026031	18311.2	33450	1870.84	9185.6	25880.6	5528.22	2.22699	0.000191935	0.00272723	Cflar
ENSMUSG00000032727	1495.68	1413.35	270.214	352.189	1454.51	311.202	2.22461	5.92487e-08	2.47467e-06	Mier3
ENSMUSG00000052477	71.1017	91.1836	15.1002	19.9202	81.1427	17.5102	2.21259	0.00370923	0.0302341	C130026I21Rik
ENSMUSG00000027883	1112.23	1006.62	182.792	275.696	1059.43	229.244	2.20832	3.7353e-07	1.25611e-05	Gpsm2
ENSMUSG00000029860	12238.4	12062.6	2750.62	2584.84	12150.5	2667.73	2.18733	4.25316e-09	2.37362e-07	Zyx
ENSMUSG00000003283	8765.83	10213.8	912.37	3254.96	9489.8	2083.67	2.18726	3.66297e-05	0.000679489	Hck
ENSMUSG00000027951	2451.74	5259.85	578.576	1117.12	3855.8	847.85	2.18519	9.34504e-06	0.000212778	Adar
ENSMUSG00000075122	717.366	764.262	154.181	172.111	740.814	163.146	2.18298	3.8236e-07	1.26953e-05	Cd80
ENSMUSG00000032508	4964.42	3810.51	611.161	1325.09	4387.47	968.126	2.18011	2.18586e-06	5.98486e-05	Myd88
ENSMUSG00000014602	58.405	128.377	16.6897	24.701	93.3909	20.6954	2.17477	0.00449638	0.0351221	Kif1a
ENSMUSG00000042901	6324.25	5409.83	937.007	1673.3	5867.04	1305.15	2.16841	3.57819e-07	1.21575e-05	Aida
ENSMUSG00000026466	10359.3	11316.4	1966.21	2863.73	10837.8	2414.97	2.166	4.32255e-08	1.87096e-06	Tor1aip1
ENSMUSG00000030102	717.366	1330.56	227.298	229.481	1023.96	228.389	2.16474	2.54952e-06	6.83782e-05	Itpr1
ENSMUSG00000020089	1408.07	905.837	201.071	315.536	1156.95	258.304	2.16311	2.22515e-06	6.07976e-05	Ppa1
ENSMUSG00000074813	228.541	231.558	13.5107	89.2425	230.05	51.3766	2.16285	0.00312783	0.0264144	Gm14005
ENSMUSG00000035929	8273.2	5788.96	886.938	2255.76	7031.08	1571.35	2.16173	8.81426e-06	0.000201392	H2-Q4
ENSMUSG00000046062	11017	12681.7	2520.14	2798.39	11849.3	2659.27	2.15571	1.07618e-08	5.32609e-07	Ppp1r15b
ENSMUSG00000031444	22407.2	19348.9	2092.57	7306.73	20878.1	4699.65	2.15136	4.10418e-05	0.00074141	F10
ENSMUSG00000040943	1717.87	4334.82	574.602	792.027	3026.34	683.315	2.14702	1.19389e-05	0.000262277	Tet2
ENSMUSG00000021725	1724.22	1726.49	181.997	599.2	1725.35	390.598	2.14315	5.30217e-05	0.000920167	Parp8
ENSMUSG00000026235	272.98	344.338	14.3055	125.896	308.659	70.1005	2.13865	0.00415605	0.0329146	Epha4
ENSMUSG00000069792	25724.9	12753.7	3733.72	5004.75	19239.3	4369.24	2.13859	1.56436e-06	4.43122e-05	Wfdc17
ENSMUSG00000043953	21207.4	18321.9	2180.79	6839	19764.6	4509.89	2.13175	2.64893e-05	0.000516206	Ccrl2
ENSMUSG00000028184	851.951	946.63	121.596	290.835	899.29	206.216	2.12468	2.08907e-05	0.00042151	Adgrl2
ENSMUSG00000069844	826.558	801.456	115.238	258.166	814.007	186.702	2.12432	1.62412e-05	0.000338638	Sco1
ENSMUSG00000038418	628.489	1356.96	303.594	152.19	992.722	227.892	2.12317	4.87526e-05	0.00085412	Egr1
ENSMUSG00000028654	153.631	171.569	15.1002	59.7606	162.6	37.4304	2.11921	0.00274036	0.0238411	Mycl
ENSMUSG00000056144	319.958	464.316	81.0642	99.601	392.137	90.3326	2.11826	1.83226e-05	0.000376646	Trim34a
ENSMUSG00000024190	10350.4	9825.03	2398.55	2252.58	10087.7	2325.56	2.11694	1.45214e-08	6.85063e-07	Dusp1
ENSMUSG00000079659	1377.6	992.221	199.482	349.002	1184.91	274.242	2.1112	4.07965e-06	0.00010172	Tmem243
ENSMUSG00000017057	3189.42	3748.13	509.433	1098	3468.77	803.717	2.10968	3.93671e-06	9.89759e-05	Il13ra1
ENSMUSG00000027641	1890.54	2178.81	404.526	541.033	2034.68	472.779	2.10559	2.14692e-07	7.79199e-06	Rbl1
ENSMUSG00000050953	340.273	285.549	56.4271	89.2425	312.911	72.8348	2.10297	5.34975e-05	0.000926842	Gja1
ENSMUSG00000051413	4300.39	5748.17	758.189	1582.46	5024.28	1170.32	2.10202	3.87624e-06	9.81406e-05	Plagl2
ENSMUSG00000001542	7813.57	8247.32	860.711	2889.23	8030.44	1874.97	2.09862	5.3042e-05	0.000920167	Ell2
ENSMUSG00000029313	8077.67	11839.5	1844.61	2807.15	9958.57	2325.88	2.09817	5.44532e-07	1.72919e-05	Aff1
ENSMUSG00000053477	2159.72	2231.6	564.271	462.149	2195.66	513.21	2.09703	1.10944e-07	4.3682e-06	Tcf4
ENSMUSG00000046157	1613.76	1552.52	326.641	415.137	1583.14	370.889	2.09372	2.38756e-07	8.60243e-06	Tmem229b
ENSMUSG00000041936	1135.09	2497.95	227.298	623.901	1816.52	425.599	2.09369	0.000131434	0.00197596	Agrn
ENSMUSG00000026833	533.263	601.092	130.339	135.457	567.177	132.898	2.09354	2.59469e-06	6.91671e-05	Olfm1
ENSMUSG00000083678	208.227	86.3845	27.8162	41.434	147.305	34.6251	2.0883	0.00210844	0.0191763	Gm12989
ENSMUSG00000079499	189.181	619.089	58.8113	131.473	404.135	95.1423	2.08706	0.000941401	0.0100296	6530402F18Rik
ENSMUSG00000020464	1811.82	1907.66	358.431	518.722	1859.74	438.577	2.08422	4.35573e-07	1.42814e-05	Pnpt1
ENSMUSG00000007617	1641.69	1850.07	367.968	458.961	1745.88	413.465	2.07814	2.57687e-07	9.15872e-06	Homer1
ENSMUSG00000044948	448.195	733.068	131.928	149.003	590.631	140.466	2.07224	1.1322e-05	0.000250402	Cfap43
ENSMUSG00000041649	369.475	427.123	65.1693	124.302	398.299	94.7357	2.07198	5.87641e-05	0.0010009	Klf8
ENSMUSG00000066258	554.847	1081.01	123.186	266.134	817.926	194.66	2.07119	8.40193e-05	0.00135204	Trim12a
ENSMUSG00000054720	3586.83	4357.62	456.98	1435.85	3972.22	946.414	2.06942	5.93383e-05	0.00100937	Lrrc8c
ENSMUSG00000026923	713.557	3718.13	430.753	626.291	2215.84	528.522	2.06791	0.000665473	0.00755375	Notch1
ENSMUSG00000053931	429.15	331.14	92.1907	89.2425	380.145	90.7166	2.06695	1.92894e-05	0.000392827	Cnn3
ENSMUSG00000091549	639.916	574.697	138.286	152.987	607.306	145.637	2.06001	3.01736e-06	7.85171e-05	Gm6548
ENSMUSG00000028163	17715.8	17276.9	1723.01	6677.25	17496.3	4200.13	2.05854	0.000137632	0.00204886	Nfkb1
ENSMUSG00000021929	15929.3	12277.4	1763.54	5027.06	14103.4	3395.3	2.05442	3.50843e-05	0.000655457	Kpna3
ENSMUSG00000044768	5563.71	3872.9	1090.39	1188.04	4718.31	1139.22	2.0502	2.78745e-07	9.86759e-06	D1Ertd622e
ENSMUSG00000002325	3420.5	2926.27	509.433	1024.69	3173.39	767.064	2.0486	4.75583e-06	0.00011615	Irf9
ENSMUSG00000072620	22925.2	16783.8	2694.19	6917.09	19854.5	4805.64	2.04666	2.17837e-05	0.000434183	Slfn2
ENSMUSG00000086196	312.34	353.936	42.1216	119.521	333.138	80.8214	2.04342	0.000435344	0.00534101	Gm13571
ENSMUSG00000015312	13854.7	10426.1	2050.45	3841.41	12140.4	2945.93	2.04301	2.71077e-06	7.1967e-05	Gadd45b
ENSMUSG00000037242	46675.8	61928.1	7578.71	18929	54301.9	13253.8	2.03459	1.85487e-05	0.000379214	Clic4
ENSMUSG00000020400	8332.87	7319.88	1060.99	2767.31	7826.38	1914.15	2.03164	2.31233e-05	0.00045672	Tnip1
ENSMUSG00000085894	1333.16	1431.34	271.009	406.372	1382.25	338.69	2.029	1.66863e-06	4.69181e-05	Gm15832
ENSMUSG00000033902	460.892	779.86	121.596	182.469	620.376	152.033	2.02896	3.17256e-05	0.000601273	Mapkbp1
ENSMUSG00000038059	1754.69	965.826	398.168	268.524	1360.26	333.346	2.02867	1.22527e-05	0.000267378	Smim3
ENSMUSG00000030748	2840.26	3647.34	603.213	987.245	3243.8	795.229	2.02827	1.77921e-06	4.96474e-05	Il4ra
ENSMUSG00000024414	1150.32	656.282	189.945	257.369	903.303	223.657	2.01378	1.58057e-05	0.000330609	Mrpl27
ENSMUSG00000063236	533.263	311.944	100.138	109.163	422.603	104.65	2.01346	5.4354e-05	0.00093693	1110038F14Rik
ENSMUSG00000106990	523.106	683.877	91.396	207.967	603.491	149.681	2.01155	9.33937e-05	0.00147762	Gm42547
ENSMUSG00000031729	7356.49	5583.8	1528.3	1682.86	6470.14	1605.58	2.01069	2.29988e-07	8.30933e-06	Ist1
ENSMUSG00000060550	2482.21	2181.21	228.093	932.265	2331.71	580.179	2.00682	0.000344429	0.00439416	H2-Q7
ENSMUSG00000037995	134.585	184.767	33.3794	46.2149	159.676	39.7971	2.00473	0.000969327	0.0102688	Igsf9
ENSMUSG00000024424	1420.77	1371.35	152.592	543.423	1396.06	348.007	2.00418	0.000245772	0.00332884	Ttc39c
ENSMUSG00000022867	13103	15146.1	2323.05	4752.96	14124.6	3538	1.9972	5.93601e-06	0.000140019	Usp25
ENSMUSG00000068396	344.082	239.957	69.143	77.2904	292.019	73.2167	1.99558	0.000114979	0.00177058	Rpl34-ps1
ENSMUSG00000041483	1865.15	1940.05	488.77	466.133	1902.6	477.451	1.99455	3.60419e-07	1.21827e-05	Zfp281
ENSMUSG00000071068	124.428	284.349	45.3006	58.167	204.388	51.7338	1.9827	0.00122849	0.0124687	Treml2
ENSMUSG00000022724	486.285	748.665	128.749	184.063	617.475	156.406	1.98126	2.93047e-05	0.00056025	Riox2
ENSMUSG00000021125	285.677	381.531	47.6848	121.912	333.604	84.7982	1.97622	0.000543026	0.00638725	Arg2
ENSMUSG00000000708	2334.93	2152.41	520.56	619.917	2243.67	570.238	1.97621	5.16233e-07	1.6473e-05	Kat2b
ENSMUSG00000021892	798.625	1066.61	178.818	295.616	932.616	237.217	1.97517	1.50979e-05	0.000318105	Sh3bp5
ENSMUSG00000039116	2670.12	3587.35	465.722	1125.89	3128.74	795.806	1.97512	4.03074e-05	0.000732404	Adgrg6
ENSMUSG00000023067	9342.26	7505.85	1140.46	3154.56	8424.05	2147.51	1.97184	6.06228e-05	0.00102988	Cdkn1a
ENSMUSG00000068749	5963.66	3611.35	750.242	1709.95	4787.5	1230.1	1.96048	5.00907e-05	0.000874753	Psma5
ENSMUSG00000025747	162.518	106.781	35.7636	33.4659	134.65	34.6148	1.95933	0.00206607	0.0189221	Tyms
ENSMUSG00000047067	247.586	220.76	62.785	58.167	234.173	60.476	1.95304	0.000229972	0.00316151	Dusp28
ENSMUSG00000062300	192.99	176.368	45.3006	50.1989	184.679	47.7497	1.95138	0.000552361	0.00646805	Nectin2
ENSMUSG00000055172	196.799	206.363	48.4796	55.7766	201.581	52.1281	1.95128	0.000404192	0.00501986	C1ra
ENSMUSG00000079419	2797.09	3602.95	267.035	1388.04	3200.02	827.537	1.9512	0.00108502	0.0112579	Ms4a6c
ENSMUSG00000042228	9479.39	9435.1	1858.12	3036.63	9457.24	2447.38	1.95018	1.79317e-06	4.9931e-05	Lyn
ENSMUSG00000079737	286.946	202.764	46.0954	81.2744	244.855	63.6849	1.94271	0.000562162	0.00656574	3110001I22Rik
ENSMUSG00000015937	5163.76	3415.79	1191.33	1042.22	4289.77	1116.78	1.94153	1.8112e-06	5.03259e-05	H2afy
ENSMUSG00000030469	544.69	765.462	94.5749	247.01	655.076	170.793	1.93954	0.000274531	0.00364789	Zfp719
ENSMUSG00000020694	2167.33	1779.28	460.159	569.718	1973.31	514.938	1.93811	1.5328e-06	4.36067e-05	Tlk2
ENSMUSG00000009585	1413.15	1652.1	328.231	472.507	1532.62	400.369	1.93664	3.78474e-06	9.65488e-05	Apobec3
ENSMUSG00000096967	74.9108	177.568	26.2267	39.8404	126.239	33.0335	1.9349	0.00574067	0.0424402	Gm26621
ENSMUSG00000020696	2263.83	2664.72	418.037	872.505	2464.27	645.271	1.93321	2.27311e-05	0.000451011	Rffl
ENSMUSG00000002068	179.024	118.779	33.3794	44.6212	148.901	39.0003	1.93244	0.00188131	0.0175611	Ccne1
ENSMUSG00000038518	3438.28	4244.84	553.939	1459.75	3841.56	1006.85	1.93186	7.63091e-05	0.00126204	Jarid2
ENSMUSG00000017715	2560.93	3422.98	576.987	993.619	2991.96	785.303	1.9298	8.79548e-06	0.000201314	Pgs1
ENSMUSG00000071660	1660.73	1544.12	351.278	490.037	1602.43	420.658	1.92953	2.85239e-06	7.48182e-05	Ttc9c
ENSMUSG00000035517	3434.47	4360.02	766.931	1281.27	3897.24	1024.1	1.92812	5.49e-06	0.000130911	Tdrd7
ENSMUSG00000042726	5203.12	5887.34	1378.89	1540.23	5545.23	1459.56	1.92572	4.17307e-07	1.37512e-05	Trafd1
ENSMUSG00000104728	253.935	208.762	32.5846	89.2425	231.349	60.9136	1.92517	0.0016698	0.0159152	Gm42462
ENSMUSG00000017713	278.059	241.157	86.6275	50.1989	259.608	68.4132	1.92385	0.000409456	0.00508043	Tha1
ENSMUSG00000025044	37071.9	36252.7	5155.53	14234.2	36662.3	9694.85	1.91901	7.43228e-05	0.00123542	Msr1
ENSMUSG00000029385	1705.17	1540.52	385.453	473.304	1622.85	429.378	1.91819	1.92072e-06	5.31441e-05	Ccng2
ENSMUSG00000018899	9476.85	6450.04	625.466	3599.18	7963.44	2112.32	1.91455	0.00174515	0.0164778	Irf1
ENSMUSG00000073409	3736.65	2989.86	419.627	1364.93	3363.26	892.279	1.91428	0.000252104	0.00338072	H2-Q6
ENSMUSG00000055413	355.509	424.724	44.5059	162.549	390.116	103.527	1.914	0.00154422	0.0149354	H2-Q5
ENSMUSG00000039841	3930.91	3769.72	512.612	1533.86	3850.32	1023.23	1.91184	0.000152486	0.00223447	Zfp800
ENSMUSG00000056054	1367.44	729.469	170.871	387.249	1048.45	279.06	1.90952	0.000233646	0.00320195	S100a8
ENSMUSG00000037788	1950.22	1563.32	391.016	544.22	1756.77	467.618	1.90949	4.38036e-06	0.000108804	Vopp1
ENSMUSG00000022575	3315.12	2813.49	589.703	1044.62	3064.31	817.159	1.90686	9.49752e-06	0.000215502	Gsdmd
ENSMUSG00000041959	5170.11	3213.02	1196.09	1047.8	4191.57	1121.95	1.90145	4.40941e-06	0.000109318	S100a10
ENSMUSG00000022864	492.633	393.529	51.6586	185.656	443.081	118.657	1.90073	0.00140169	0.013822	D16Ertd472e
ENSMUSG00000097194	71.1017	199.164	30.2004	42.2308	135.133	36.2156	1.90049	0.00684739	0.0482809	9330175E14Rik
ENSMUSG00000029186	2328.58	2261.59	543.607	686.052	2295.09	614.829	1.90029	1.56146e-06	4.43122e-05	Pi4k2b
ENSMUSG00000017561	3402.73	2659.92	577.781	1051.79	3031.32	814.784	1.89544	1.52561e-05	0.000320133	Crlf3
ENSMUSG00000057143	1820.71	2020.44	357.636	676.49	1920.57	517.063	1.89315	2.07353e-05	0.000419019	Trim12c
ENSMUSG00000063800	1330.62	788.258	254.319	316.333	1059.44	285.326	1.89249	2.64214e-05	0.000515651	Prpf38a
ENSMUSG00000040774	7582.49	5989.32	1279.54	2395.2	6785.91	1837.37	1.88489	1.45596e-05	0.000308479	Cept1
ENSMUSG00000094103	355.509	266.352	109.675	58.9638	310.93	84.3195	1.88244	0.00046886	0.00569362	1700047I17Rik2
ENSMUSG00000039115	375.823	658.681	145.439	135.457	517.252	140.448	1.88107	0.000104691	0.0016365	Itga9
ENSMUSG00000096960	171.406	383.931	69.143	82.0712	277.668	75.6071	1.87723	0.000983016	0.0103886	A230028O05Rik
ENSMUSG00000029553	1672.16	1475.73	160.539	698.801	1573.95	429.67	1.87309	0.0011512	0.0118415	Tfec
ENSMUSG00000038179	15258.9	24729.9	3759.95	7160.91	19994.4	5460.43	1.87252	3.48164e-05	0.00065138	Slamf7
ENSMUSG00000002897	4235.63	6205.28	1089.6	1764.13	5220.46	1426.87	1.87135	1.26981e-05	0.000275034	Il17ra
ENSMUSG00000024677	596.747	652.683	91.396	250.198	624.715	170.797	1.87097	0.000444603	0.00544441	Ms4a6b
ENSMUSG00000002797	208.227	205.163	34.9689	78.0872	206.695	56.528	1.87051	0.00172895	0.016372	Ggct
ENSMUSG00000020737	10972.5	5895.74	2229.27	2388.03	8434.13	2308.65	1.86917	1.2131e-05	0.000266051	Jpt1
ENSMUSG00000027882	3574.13	3071.45	832.101	990.432	3322.79	911.266	1.86644	1.67066e-06	4.69181e-05	Stxbp3
ENSMUSG00000050490	392.329	295.147	42.9164	145.816	343.738	94.3661	1.8649	0.00210257	0.0191536	Gm8394
ENSMUSG00000034640	6797.83	6201.68	1726.99	1842.22	6499.76	1784.6	1.86478	7.43249e-07	2.29358e-05	Tiparp
ENSMUSG00000044583	9189.9	13500	1885.94	4351.37	11344.9	3118.65	1.86306	7.85622e-05	0.00128312	Tlr7
ENSMUSG00000027611	1423.3	1469.74	201.071	596.012	1446.52	398.542	1.8598	0.000318602	0.0041453	Procr
ENSMUSG00000028894	1074.14	1800.88	422.806	369.719	1437.51	396.262	1.85914	2.07166e-05	0.000419019	Inpp5b
ENSMUSG00000064181	360.587	326.341	69.9378	119.521	343.464	94.7295	1.85825	0.000285728	0.00376649	Rab3ip
ENSMUSG00000018167	2926.6	3209.42	789.184	913.142	3068.01	851.163	1.84981	1.75371e-06	4.90403e-05	Stard3
ENSMUSG00000028381	8151.31	8195.73	1349.48	3188.83	8173.52	2269.15	1.8488	6.42911e-05	0.001081	Ugcg
ENSMUSG00000016559	42469.3	28778	9668.1	10114.7	35623.7	9891.39	1.84859	2.59475e-06	6.91671e-05	H3f3b
ENSMUSG00000022048	1330.62	628.687	254.319	290.835	979.653	272.577	1.84544	0.000119168	0.0018258	Dpysl2
ENSMUSG00000085492	179.024	129.577	36.5584	49.4021	154.3	42.9802	1.84372	0.00239672	0.0213436	Trmt61b
ENSMUSG00000032180	457.083	352.737	100.138	125.896	404.91	113.017	1.84093	0.000124782	0.00190071	Tmed1
ENSMUSG00000027087	9145.46	7220.3	1874.81	2708.35	8182.88	2291.58	1.83626	5.03493e-06	0.000121162	Itgav
ENSMUSG00000078453	1289.99	745.066	197.892	372.906	1017.53	285.399	1.83391	0.00017881	0.00254625	Abracl
ENSMUSG00000022114	307.261	214.761	68.3483	78.0872	261.011	73.2177	1.83359	0.000502178	0.00600918	Spry2
ENSMUSG00000074342	88.8772	178.768	30.9951	44.6212	133.823	37.8082	1.82419	0.00612766	0.044622	I830077J02Rik
ENSMUSG00000020128	4845.08	5325.84	1265.24	1607.16	5085.46	1436.2	1.82413	2.45937e-06	6.62313e-05	Vps54
ENSMUSG00000008393	1579.47	1539.32	426.779	455.774	1559.4	441.277	1.82123	4.28644e-06	0.000106673	Carhsp1
ENSMUSG00000000838	3743	3216.62	799.516	1175.29	3479.81	987.404	1.81728	7.64759e-06	0.000176893	Fmr1
ENSMUSG00000079227	4819.68	5139.88	1862.89	969.715	4979.78	1416.3	1.81395	2.97169e-05	0.000567303	Ccr5
ENSMUSG00000000275	16015.7	17772.4	5101.48	4525.07	16894	4813.28	1.81142	1.33561e-06	3.89255e-05	Trim25
ENSMUSG00000031652	2903.74	4170.45	703.351	1313.94	3537.1	1008.64	1.81018	5.24813e-05	0.000912854	N4bp1
ENSMUSG00000037965	4353.71	6814.77	1202.45	1989.63	5584.24	1596.04	1.80689	3.52808e-05	0.000657937	Zc3h7a
ENSMUSG00000015396	6452.48	5868.14	1220.73	2303.57	6160.31	1762.15	1.80566	2.79948e-05	0.000538346	Cd83
ENSMUSG00000019818	9756.17	8877.2	2762.54	2575.28	9316.69	2668.91	1.80356	1.49782e-06	4.29014e-05	Cd164
ENSMUSG00000036469	3694.75	5162.67	808.258	1738.63	4428.71	1273.45	1.79817	0.000102465	0.00160553	2025-03-01
ENSMUSG00000005087	47713.1	32841.7	8917.07	14368	40277.4	11642.6	1.79056	2.11879e-05	0.000424212	Cd44
ENSMUSG00000080717	185.372	164.37	34.9689	66.1351	174.871	50.552	1.7904	0.00293789	0.0251997	B230307C23Rik
ENSMUSG00000028527	554.847	437.921	47.6848	239.839	496.384	143.762	1.78775	0.00504468	0.0383376	Ak4
ENSMUSG00000020423	1361.09	1172.19	407.705	326.691	1266.64	367.198	1.78633	1.44128e-05	0.00030636	Btg2
ENSMUSG00000025278	3666.82	11922.3	1262.06	3267.71	7794.54	2264.88	1.78305	0.00185566	0.017396	Flnb
ENSMUSG00000021843	2265.1	2310.78	556.323	776.091	2287.94	666.207	1.78001	1.02561e-05	0.00022993	Ktn1
ENSMUSG00000042350	1593.44	4078.07	666.793	990.432	2835.75	828.613	1.77503	0.000353706	0.00448198	Arel1
ENSMUSG00000055447	12451.7	11242	2881.75	4046.99	11846.8	3464.37	1.77383	5.86871e-06	0.000138681	Cd47
ENSMUSG00000027613	5225.98	3177.03	845.611	1615.93	4201.5	1230.77	1.77132	0.000120644	0.00184196	Eif6
ENSMUSG00000098234	689.433	375.532	107.291	204.78	532.483	156.035	1.77067	0.000739711	0.00820754	Snhg6
ENSMUSG00000001166	187.912	151.173	62.785	36.6532	169.542	49.7191	1.76954	0.00318788	0.0268179	Oas1c
ENSMUSG00000021109	18294.7	15581.6	2910.37	7026.25	16938.2	4968.31	1.76945	0.00014786	0.00217406	Hif1a
ENSMUSG00000038301	17120.3	11639.1	2057.6	6391.2	14379.7	4224.4	1.76721	0.000616008	0.00709925	Snx10
ENSMUSG00000020589	3280.84	3866.9	740.705	1364.14	3573.87	1052.42	1.76379	4.80227e-05	0.00084653	Fam49a
ENSMUSG00000014226	4761.28	3186.63	899.654	1441.43	3973.95	1170.54	1.76337	4.35952e-05	0.000777892	Cacybp
ENSMUSG00000021133	6135.06	10802.9	1506.84	3485.24	8468.96	2496.04	1.76256	0.000305103	0.00398946	Susd6
ENSMUSG00000019866	1894.35	2493.15	607.982	688.442	2193.75	648.212	1.7589	1.17833e-05	0.000260164	Crybg1
ENSMUSG00000028773	559.926	257.954	54.0428	188.047	408.94	121.045	1.75614	0.00527096	0.0396153	Fabp3
ENSMUSG00000078153	4851.42	3536.96	614.34	1874.89	4194.19	1244.61	1.75268	0.000663681	0.00755375	Psme2b
ENSMUSG00000001707	1823.25	728.269	236.835	520.316	1275.76	378.575	1.75259	0.00123025	0.0124688	Eef1e1
ENSMUSG00000022216	4624.15	2820.69	983.897	1229.47	3722.42	1106.69	1.74996	3.28094e-05	0.000618239	Psme1
ENSMUSG00000113902	2319.69	1266.97	449.827	617.526	1793.33	533.677	1.74852	0.000107937	0.00167724	Ndufb1-ps
ENSMUSG00000019832	13317.6	10200.6	1669.76	5333.83	11759.1	3501.8	1.7476	0.000691622	0.00779263	Rab32
ENSMUSG00000085913	219.654	910.636	99.3434	237.449	565.145	168.396	1.74705	0.00674061	0.0477338	Gm15601
ENSMUSG00000041571	1284.91	688.676	318.694	270.915	986.793	294.804	1.74283	0.000161947	0.00233914	Selenow
ENSMUSG00000030516	176.485	422.324	87.4222	91.6329	299.404	89.5276	1.74215	0.00208361	0.0190296	Tjp1
ENSMUSG00000020120	88765.4	70705.7	8657.18	39167.1	79735.6	23912.1	1.73748	0.00215539	0.0195086	Plek
ENSMUSG00000032344	667.848	964.626	155.77	333.862	816.237	244.816	1.7374	0.000473535	0.00572388	Mb21d1
ENSMUSG00000020806	4107.4	6499.23	943.365	2239.03	5303.31	1591.2	1.7368	0.00033911	0.00435169	Rhbdf2
ENSMUSG00000030922	292.025	213.562	61.9903	90.0393	252.793	76.0148	1.7334	0.00124056	0.0125539	Lyrm1
ENSMUSG00000031765	6735.62	3784.12	1764.34	1400.79	5259.87	1582.56	1.73273	5.43655e-05	0.00093693	Mt1
ENSMUSG00000032501	1010.66	1003.02	259.882	349.799	1006.84	304.841	1.72371	4.31449e-05	0.00077169	Trib1
ENSMUSG00000022895	5427.86	5870.54	661.23	2766.52	5649.2	1713.87	1.72079	0.00196833	0.0181665	Ets2
ENSMUSG00000017002	7925.3	3691.74	1055.42	2475.68	5808.52	1765.55	1.71803	0.000797726	0.00874764	Slpi
ENSMUSG00000000532	2585.06	3357	592.882	1219.12	2971.03	905.999	1.71341	0.000170224	0.00243722	Acvr1b
ENSMUSG00000022684	1387.75	1388.15	429.164	418.324	1387.95	423.744	1.71169	1.71266e-05	0.000355268	Bfar
ENSMUSG00000030560	13274.4	13172.4	2679.89	5402.36	13223.4	4041.12	1.71027	8.93705e-05	0.0014259	Ctsc
ENSMUSG00000071757	671.657	477.514	99.3434	252.588	574.586	175.966	1.70714	0.00138986	0.013742	Zhx2
ENSMUSG00000043279	1396.64	2668.32	420.421	830.274	2032.48	625.348	1.70058	0.000502167	0.00600918	Trim56
ENSMUSG00000024014	6262.03	5613.79	2075.09	1600.79	5937.91	1837.94	1.69186	1.28666e-05	0.000277543	Pim1
ENSMUSG00000039911	146.012	225.559	68.3483	47.0117	185.786	57.68	1.68783	0.00387578	0.0312805	Spsb1
ENSMUSG00000022489	1446.16	2788.3	669.177	646.211	2117.23	657.694	1.68677	0.000147866	0.00217406	Pde1b
ENSMUSG00000029229	4437.51	2704.31	900.449	1320.31	3570.91	1110.38	1.6852	0.000100576	0.00157915	Chic2
ENSMUSG00000023330	383.442	286.748	91.396	117.131	335.095	104.263	1.68416	0.000699901	0.00786564	Dtwd1
ENSMUSG00000033880	9792.99	15750.8	3065.34	4890.01	12771.9	3977.68	1.68298	9.76438e-05	0.00154103	Lgals3bp
ENSMUSG00000019794	1410.61	889.04	344.126	374.5	1149.82	359.313	1.67799	0.000111197	0.00172179	Katna1
ENSMUSG00000018920	11413.1	7907.78	1903.42	4172.88	9660.44	3038.15	1.66889	0.000318051	0.00414238	Cxcl16
ENSMUSG00000036249	1190.95	1140.99	323.462	412.746	1165.97	368.104	1.66334	5.44396e-05	0.000936975	Rbm43
ENSMUSG00000039232	3313.85	2813.49	596.061	1338.64	3063.67	967.349	1.66314	0.000337756	0.00434707	Stx11
ENSMUSG00000002602	10233.6	10807.7	2232.45	4420.69	10520.6	3326.57	1.66111	0.000133501	0.00200099	Axl
ENSMUSG00000022744	2101.31	1754.08	469.696	749.796	1927.7	609.746	1.66058	9.2551e-05	0.0014695	Cldnd1
ENSMUSG00000016206	1995.93	1436.14	434.727	650.992	1716.03	542.859	1.66038	0.000111839	0.00172967	H2-M3
ENSMUSG00000029433	245.047	141.575	46.8901	75.6967	193.311	61.2934	1.65673	0.00534184	0.0400333	Diablo
ENSMUSG00000023106	1634.07	1269.37	393.4	529.877	1451.72	461.639	1.65288	7.81378e-05	0.00127937	Denr
ENSMUSG00000021466	335.194	353.936	100.138	120.318	344.565	110.228	1.64433	0.000627027	0.00721356	Ptch1
ENSMUSG00000022661	10184.1	7223.9	2436.7	3134.64	8703.98	2785.67	1.64364	4.08411e-05	0.000738802	Cd200
ENSMUSG00000025915	5674.17	5075.09	1454.39	1986.44	5374.63	1720.41	1.6434	2.89873e-05	0.000554991	Sgk3
ENSMUSG00000063889	402.487	359.935	120.802	123.505	381.211	122.153	1.64182	0.000461964	0.00561507	Crem
ENSMUSG00000005802	893.85	914.235	240.014	339.44	904.043	289.727	1.64171	0.00013098	0.00197448	Slc30a4
ENSMUSG00000044674	2717.1	2766.7	464.132	1294.81	2741.9	879.473	1.64047	0.000952552	0.0101402	Fzd1
ENSMUSG00000033781	504.061	427.123	163.718	135.457	465.592	149.588	1.63797	0.000357476	0.00451666	Asb13
ENSMUSG00000060073	5427.86	3690.54	1150.79	1779.27	4559.2	1465.03	1.63782	0.000115024	0.00177058	Psma3
ENSMUSG00000046516	175.215	215.961	59.6061	66.1351	195.588	62.8706	1.63756	0.00291272	0.0250494	Cox17
ENSMUSG00000026814	1796.59	2740.31	702.557	756.967	2268.45	729.762	1.63626	7.55621e-05	0.00125126	Eng
ENSMUSG00000028937	582.78	627.487	110.47	278.883	605.134	194.676	1.63622	0.00166606	0.0158911	Acot7
ENSMUSG00000026637	1061.45	1081.01	118.417	573.702	1071.23	346.06	1.63019	0.00653981	0.0468098	Traf5
ENSMUSG00000020132	7006.06	5878.94	1846.2	2322.69	6442.5	2084.45	1.62795	2.70453e-05	0.000522385	Rab21
ENSMUSG00000036390	1032.24	451.119	250.345	230.277	741.682	240.311	1.62567	0.00111878	0.0115625	Gadd45a
ENSMUSG00000067365	2958.34	1510.53	487.18	966.528	2234.43	726.854	1.62011	0.000954554	0.0101485	Tmem128
ENSMUSG00000026110	2082.27	2716.31	544.402	1018.32	2399.29	781.361	1.61858	0.000279122	0.00369766	Mgat4a
ENSMUSG00000033885	1154.13	1487.73	444.264	417.527	1320.93	430.896	1.6162	7.83564e-05	0.00128135	Pxk
ENSMUSG00000041390	12308.2	10480.1	3583.52	3857.35	11394.2	3720.43	1.61475	1.82453e-05	0.000375647	Mdfic
ENSMUSG00000020420	220.923	271.151	63.5798	98.0074	246.037	80.7936	1.60674	0.00270781	0.0235967	Zfp607a
ENSMUSG00000027878	6771.17	9619.87	2087.8	3301.97	8195.52	2694.89	1.60462	0.000135871	0.00202955	Notch2
ENSMUSG00000086922	4101.05	2543.54	673.946	1516.33	3322.29	1095.14	1.60104	0.00089899	0.00963256	Gm13835
ENSMUSG00000024732	1928.63	1787.68	420.421	806.37	1858.16	613.395	1.59898	0.000333238	0.00429736	Ccdc86
ENSMUSG00000068566	12526.6	12705.7	2631.41	5701.16	12616.2	4166.28	1.59844	0.000354821	0.00449178	Myadm
ENSMUSG00000058056	708.478	896.239	228.093	301.99	802.358	265.041	1.59812	0.000245951	0.00332884	Palld
ENSMUSG00000020397	438.037	290.348	116.828	124.302	364.193	120.565	1.59465	0.0011612	0.0118978	Med7
ENSMUSG00000020275	5713.53	7310.28	1389.22	2926.68	6511.91	2157.95	1.59343	0.000424009	0.00524612	Rel
ENSMUSG00000039456	4678.75	4821.93	1331.2	1817.52	4750.34	1574.36	1.59327	4.84651e-05	0.000851352	Morc3
ENSMUSG00000031609	2155.91	1028.21	453.006	603.98	1592.06	528.493	1.59083	0.000710694	0.00795965	Sap30
ENSMUSG00000026029	2345.09	2929.87	968.797	782.465	2637.48	875.631	1.59079	6.5308e-05	0.00109529	Casp8
ENSMUSG00000018476	657.691	1715.69	271.804	516.332	1186.69	394.068	1.59057	0.00289943	0.0249679	Kdm6b
ENSMUSG00000018654	3217.35	3520.17	977.539	1259.75	3368.76	1118.65	1.59047	4.90331e-05	0.000857425	Ikzf1
ENSMUSG00000021814	11560.4	8501.67	3011.3	3652.57	10031	3331.93	1.59003	5.18913e-05	0.000904993	Anxa7
ENSMUSG00000037636	173.945	167.97	45.3006	68.5255	170.958	56.913	1.5868	0.00613876	0.0446781	Slc25a43
ENSMUSG00000000628	2832.64	3935.29	855.148	1399.99	3383.97	1127.57	1.58553	0.000217609	0.00302645	Hk2
ENSMUSG00000035505	426.61	376.732	97.7539	170.517	401.671	134.135	1.58228	0.00147034	0.0143585	Cox18
ENSMUSG00000031701	10259	6236.48	2137.08	3372.09	8247.72	2754.58	1.58214	0.000273356	0.00363597	Dnaja2
ENSMUSG00000021591	1508.37	1364.15	373.531	588.044	1436.26	480.788	1.57883	0.000212702	0.00297714	Glrx
ENSMUSG00000029580	156976	130109	42144.7	54109.6	143543	48127.1	1.57656	4.05013e-05	0.000733666	Actb
ENSMUSG00000037331	7676.45	9972.61	1852.56	4086.83	8824.53	2969.69	1.57121	0.000607903	0.00701817	Larp1
ENSMUSG00000052144	5978.89	4331.22	944.16	2537.04	5155.06	1740.6	1.56639	0.00151993	0.0147549	Ppp4r2
ENSMUSG00000079017	340.273	199.164	97.7539	84.4616	269.718	91.1078	1.56543	0.00332832	0.0277409	Ifi27l2a
ENSMUSG00000026656	15205.6	16000.3	3735.31	6832.63	15603	5283.97	1.56213	0.000215967	0.00301321	Fcgr2b
ENSMUSG00000026979	1665.81	2500.35	708.12	705.175	2083.08	706.647	1.55971	0.000153547	0.002245	Psd4
ENSMUSG00000029330	976.379	854.246	276.572	345.018	915.313	310.795	1.55826	0.000214247	0.00299238	Cds1
ENSMUSG00000031783	896.39	621.488	211.403	304.381	758.939	257.892	1.55711	0.000607456	0.00701817	Polr2c
ENSMUSG00000002844	3468.75	2839.89	844.817	1299.59	3154.32	1072.21	1.55673	0.000169086	0.00242356	Adprh
ENSMUSG00000029640	2642.19	4109.26	960.85	1334.65	3375.73	1147.75	1.55643	0.000234511	0.00321045	Usp12
ENSMUSG00000022514	835.445	1059.41	294.057	350.595	947.427	322.326	1.55557	0.000231941	0.00318524	Il1rap
ENSMUSG00000055435	3492.87	2987.46	1550.55	654.179	3240.17	1102.37	1.55545	0.000963751	0.0102179	Maf
ENSMUSG00000039697	1781.35	1347.36	367.968	698.801	1564.36	533.384	1.55228	0.000653806	0.00746922	Ncoa7
ENSMUSG00000025804	6080.47	5024.7	2284.1	1504.37	5552.58	1894.24	1.55153	0.000137287	0.0020482	Ccr1
ENSMUSG00000040351	2746.3	2892.68	759.779	1166.53	2819.49	963.153	1.54961	0.000157224	0.00228602	Ankib1
ENSMUSG00000025337	2307	1916.06	683.483	760.952	2111.53	722.217	1.54775	8.75364e-05	0.00140005	Sbds
ENSMUSG00000020152	35046.8	31067.2	8916.27	13737.8	33057	11327	1.54519	0.000112023	0.00173048	Actr2
ENSMUSG00000010406	2178.76	1148.19	404.526	736.25	1663.48	570.388	1.54411	0.00135146	0.0134479	Mrpl52
ENSMUSG00000085295	1686.13	1613.71	639.772	493.224	1649.92	566.498	1.54224	0.000130169	0.00196678	4930430E12Rik
ENSMUSG00000021501	1003.04	530.305	262.267	264.54	766.673	263.403	1.54114	0.0010201	0.0106943	Caml
ENSMUSG00000001786	879.884	712.672	240.014	308.365	796.278	274.189	1.53803	0.000372479	0.00467296	Fbxo7
ENSMUSG00000047098	1185.88	1323.36	367.968	498.005	1254.62	432.986	1.53489	0.000216946	0.0030221	Rnf31
ENSMUSG00000032410	2257.48	3784.12	836.869	1249.39	3020.8	1043.13	1.53406	0.000472197	0.00571824	Xrn1
ENSMUSG00000030465	224.732	447.519	90.6012	141.832	336.126	116.217	1.53256	0.00488642	0.0375207	Psd3
ENSMUSG00000042396	7560.91	5974.92	1439.29	3243.01	6767.92	2341.15	1.53149	0.000900689	0.00964289	Rbm7
ENSMUSG00000041153	1722.95	1731.29	399.758	796.011	1727.12	597.885	1.53044	0.000698705	0.00785893	Osgin2
ENSMUSG00000070284	629.758	376.732	144.644	203.983	503.245	174.313	1.52937	0.00173244	0.0163809	Gmppb
ENSMUSG00000026112	9327.02	9799.84	2493.92	4133.84	9563.43	3313.88	1.52901	0.000193251	0.00273999	Coa5
ENSMUSG00000002489	208.227	405.527	132.723	80.4776	306.877	106.6	1.52579	0.00586914	0.043193	Tiam1
ENSMUSG00000021930	8676.95	5619.79	1219.14	3750.57	7148.37	2484.86	1.52444	0.00334502	0.0278186	Spryd7
ENSMUSG00000036452	281.868	266.352	124.775	66.1351	274.11	95.4552	1.52178	0.00466196	0.0361143	Arhgap26
ENSMUSG00000038467	9859.02	6211.28	3192.5	2413.53	8035.15	2803.02	1.51933	0.000254813	0.00341007	Chmp4b
ENSMUSG00000068015	997.964	1182.99	307.567	453.384	1090.48	380.475	1.51913	0.000401899	0.00500085	Lrch1
ENSMUSG00000021322	3673.17	4253.23	591.292	2179.27	3963.2	1385.28	1.5165	0.00489783	0.0375716	Aoah
ENSMUSG00000038888	535.802	571.097	120.802	266.931	553.45	193.866	1.51344	0.00271139	0.0236121	Ctu1
ENSMUSG00000000555	8979.13	11753.1	2595.65	4669.29	10366.1	3632.47	1.51286	0.000424431	0.00524639	Itga5
ENSMUSG00000072889	991.615	1045.01	298.03	416.731	1018.31	357.38	1.51067	0.000355943	0.00450164	Nfxl1
ENSMUSG00000035725	4589.87	7419.46	1991.64	2226.28	6004.67	2108.96	1.50958	0.000236863	0.003232	Prkx
ENSMUSG00000019916	2131.78	1880.06	684.278	726.689	2005.92	705.483	1.50756	0.000116201	0.00178451	P4ha1
ENSMUSG00000031722	2851.69	2100.82	552.349	1191.23	2476.25	871.789	1.50608	0.00125294	0.0126597	Hp
ENSMUSG00000090553	1456.32	554.3	313.13	395.217	1005.31	354.174	1.50493	0.00326502	0.0273419	Snrpe
ENSMUSG00000027835	4480.68	3022.26	1153.97	1490.03	3751.47	1322	1.5047	0.000254763	0.00341007	Pdcd10
ENSMUSG00000020184	9532.71	10601.3	3167.07	3928.26	10067	3547.67	1.5047	7.99448e-05	0.00130246	Mdm2
ENSMUSG00000025340	2266.37	2223.2	811.437	772.107	2244.78	791.772	1.50341	9.98912e-05	0.00157083	Rabgef1
ENSMUSG00000024222	519.297	442.72	136.697	203.186	481.008	169.941	1.50096	0.00135559	0.0134603	Fkbp5
ENSMUSG00000027276	2496.18	3905.3	651.693	1614.33	3200.74	1133.01	1.49827	0.00239823	0.0213436	Jag1
ENSMUSG00000043257	346.621	375.532	117.623	138.645	361.077	128.134	1.49472	0.0015865	0.0152469	Pigv
ENSMUSG00000024308	20841.7	21268.6	4886.11	10068.5	21055.1	7477.29	1.49358	0.000665699	0.00755375	Tapbp
ENSMUSG00000028228	5709.72	9112.36	2095.75	3169.7	7411.04	2632.73	1.49314	0.000479912	0.00579029	Cpne3
ENSMUSG00000060860	1471.55	1045.01	326.641	567.327	1258.28	446.984	1.4931	0.000992695	0.0104593	Ube2s
ENSMUSG00000024737	28993	31357.6	9509.95	11953.7	30175.3	10731.8	1.49147	8.28418e-05	0.00133967	Slc15a3
ENSMUSG00000052681	44603.6	31651.5	11335.5	15972.8	38127.6	13654.1	1.48149	0.000249956	0.00336222	Rap1b
ENSMUSG00000025626	810.052	970.625	271.009	367.328	890.339	319.169	1.4801	0.000564883	0.00659114	Phf6
ENSMUSG00000021281	30731.2	35091.3	5695.16	18015.8	32911.2	11855.5	1.47302	0.00371689	0.0302777	Tnfaip2
ENSMUSG00000022372	1975.61	1847.67	403.732	974.496	1911.64	689.114	1.472	0.00210393	0.0191536	Sla
ENSMUSG00000027366	20581.4	21820.5	3872.8	11426.2	21200.9	7649.51	1.47069	0.00301679	0.0256917	Sppl2a
ENSMUSG00000022971	2907.55	2979.06	882.964	1242.22	2943.31	1062.59	1.46985	0.000235175	0.00321619	Ifnar2
ENSMUSG00000038260	902.738	1180.59	226.503	527.487	1041.66	376.995	1.46634	0.00293054	0.0251532	Trpm4
ENSMUSG00000035248	1910.86	3894.5	928.265	1172.9	2902.68	1050.58	1.46626	0.00121338	0.0123456	Tut7
ENSMUSG00000028796	2654.89	2259.19	1046.68	738.641	2457.04	892.662	1.46071	0.000325968	0.00422437	Phc2
ENSMUSG00000019874	2153.37	1202.18	856.738	362.548	1677.78	609.643	1.46043	0.00396922	0.0318387	Fabp7
ENSMUSG00000032561	1100.81	1455.34	425.985	503.583	1278.07	464.784	1.45941	0.000430354	0.0053046	Acpp
ENSMUSG00000019868	1402.99	1011.42	360.021	517.925	1207.2	438.973	1.4594	0.00076116	0.00840995	Vta1
ENSMUSG00000052566	308.531	428.323	145.439	122.708	368.427	134.074	1.45854	0.00253756	0.0224108	Hook2
ENSMUSG00000030595	2150.83	1750.48	484.001	939.436	1950.66	711.719	1.45456	0.00122928	0.0124687	Nfkbib
ENSMUSG00000041028	10711	7684.62	2597.23	4120.29	9197.79	3358.76	1.45335	0.000518132	0.00616633	Ghitm
ENSMUSG00000032324	3024.36	1968.85	638.977	1187.24	2496.6	913.11	1.45107	0.00145196	0.014232	Tspan3
ENSMUSG00000059866	537.072	725.869	259.088	203.186	631.471	231.137	1.45008	0.00121017	0.0123225	Tnip2
ENSMUSG00000052760	895.12	926.233	292.467	375.297	910.677	333.882	1.44762	0.000562205	0.00656574	A630001G21Rik
ENSMUSG00000019929	784.658	721.07	219.35	333.066	752.864	276.208	1.44662	0.00109175	0.0113189	Dcn
ENSMUSG00000038774	2597.75	4827.93	1021.25	1705.97	3712.84	1363.61	1.44514	0.00165812	0.0158385	Ascc3
ENSMUSG00000032434	6871.48	5824.95	2169.66	2494.81	6348.21	2332.23	1.44463	0.000155554	0.00226425	Cmtm6
ENSMUSG00000057554	3623.65	5305.45	1476.64	1807.96	4464.55	1642.3	1.44282	0.000369119	0.00464141	Lgals8
ENSMUSG00000013584	237.429	226.759	101.728	69.3223	232.094	85.525	1.44023	0.0066379	0.0471849	Aldh1a2
ENSMUSG00000071662	1681.05	759.463	436.316	462.945	1220.26	449.631	1.44023	0.00245182	0.0217857	Polr2g
ENSMUSG00000060538	1126.2	776.26	317.104	384.061	951.231	350.583	1.43993	0.000885787	0.00955353	Tmem219
ENSMUSG00000063406	10242.5	9256.33	3016.86	4185.63	9749.4	3601.25	1.43681	0.000235687	0.00321983	Tmed5
ENSMUSG00000024953	10402.4	5739.77	1794.54	4174.48	8071.1	2984.51	1.43526	0.00350614	0.0288686	Prdx5
ENSMUSG00000020572	24113.6	18516.3	3786.18	11980	21315	7883.09	1.43503	0.00508654	0.0385607	Nampt
ENSMUSG00000087370	2287.95	3285.01	747.857	1317.92	2786.48	1032.89	1.4318	0.0011984	0.0122311	Tmem170b
ENSMUSG00000011114	1331.89	1401.35	498.307	517.925	1366.62	508.116	1.42739	0.000327788	0.00424377	Tbrg1
ENSMUSG00000021877	9758.71	6510.03	3060.57	2991.22	8134.37	3025.89	1.42665	0.000341088	0.00435577	Arf4
ENSMUSG00000015501	1154.13	1722.89	301.209	774.497	1438.51	537.853	1.41936	0.00510861	0.0387056	Hivep2
ENSMUSG00000053007	1303.96	2040.83	323.462	931.468	1672.39	627.465	1.41436	0.00693299	0.048754	Creb5
ENSMUSG00000052137	372.014	313.144	95.3697	161.752	342.579	128.561	1.4139	0.00520946	0.0392907	Rbm12b2
ENSMUSG00000012848	16919.7	9162.75	4496.68	5315.51	13041.2	4906.09	1.41042	0.00095508	0.0101485	Rps5
ENSMUSG00000038034	5722.42	4325.22	1763.54	2017.52	5023.82	1890.53	1.40997	0.000313823	0.00409939	Igsf8
ENSMUSG00000024457	1302.69	1625.71	589.703	516.332	1464.2	553.017	1.40476	0.000522195	0.00620906	Trim26
ENSMUSG00000022863	1089.38	791.857	297.236	414.34	940.619	355.788	1.40251	0.00135578	0.0134603	Btg3
ENSMUSG00000029649	5323.74	2902.28	1282.72	1835.85	4113.01	1559.28	1.39927	0.00158688	0.0152469	Pomp
ENSMUSG00000044155	745.299	353.936	173.255	244.62	549.617	208.937	1.3951	0.0061559	0.0447117	Lsm8
ENSMUSG00000045210	3758.23	4211.24	1233.45	1796.8	3984.74	1515.12	1.39506	0.000511891	0.00610869	Vcpip1
ENSMUSG00000025283	12772.9	8266.51	4731.93	3270.9	10519.7	4001.41	1.3945	0.00086194	0.00932267	Sat1
ENSMUSG00000038213	681.815	1113.4	212.198	471.71	897.607	341.954	1.3924	0.00589285	0.043321	Tapbpl
ENSMUSG00000013662	4546.7	3812.91	1328.02	1858.16	4179.81	1593.09	1.3916	0.00049707	0.00595894	Atad1
ENSMUSG00000024097	3769.66	2010.84	809.053	1406.37	2890.25	1107.71	1.38357	0.00304382	0.0258547	Srsf7
ENSMUSG00000029474	1173.18	869.843	382.274	400.794	1021.51	391.534	1.38341	0.000963288	0.0102179	Rnf34
ENSMUSG00000028800	1740.72	1736.09	503.075	831.867	1738.41	667.471	1.38099	0.00118031	0.0120747	Hdac1
ENSMUSG00000067212	16272.1	11234.8	4816.96	5757.73	13753.5	5287.35	1.37917	0.000514126	0.00612978	H2-T23
ENSMUSG00000029413	1919.75	1642.5	704.941	664.538	1781.13	684.739	1.37913	0.000470662	0.0057102	Naaa
ENSMUSG00000027782	8486.5	8405.69	2253.9	4250.97	8446.09	3252.44	1.37676	0.00129672	0.0129623	Kpna4
ENSMUSG00000035673	3257.98	5317.44	1568.04	1737.84	4287.71	1652.94	1.37521	0.000889618	0.00955556	Sbno2
ENSMUSG00000049775	176040	84737.2	37826.8	62767.7	130389	50297.3	1.37426	0.00308504	0.0261203	Tmsb4x
ENSMUSG00000008200	1813.09	2916.68	880.58	945.811	2364.88	913.196	1.37283	0.00102264	0.0107124	Fnbp4
ENSMUSG00000041057	2371.75	2100.82	706.53	1026.29	2236.29	866.41	1.36797	0.000811243	0.00888521	Wdr43
ENSMUSG00000029082	2081	2128.42	604.008	1027.09	2104.71	815.547	1.36779	0.00132046	0.0131494	Bst1
ENSMUSG00000020225	3692.21	2090.02	932.239	1308.36	2891.12	1120.3	1.36769	0.00188563	0.0175889	Tmbim4
ENSMUSG00000026547	13463.6	11685.9	3309.33	6442.99	12574.8	4876.16	1.36671	0.00162206	0.0155379	Tagln2
ENSMUSG00000027012	6856.24	6122.5	2534.45	2501.18	6489.37	2517.81	1.3659	0.000281879	0.0037229	Dync1i2
ENSMUSG00000037400	2047.98	2885.48	860.711	1054.97	2466.73	957.843	1.36479	0.000817548	0.00893511	Atp11b
ENSMUSG00000054091	1689.94	727.069	444.264	494.818	1208.5	469.541	1.36375	0.00477137	0.0367881	1810037I17Rik
ENSMUSG00000030341	3308.77	3552.56	1385.24	1284.45	3430.67	1334.85	1.36182	0.000353135	0.00448198	Tnfrsf1a
ENSMUSG00000006782	807.513	697.075	302.799	282.867	752.294	292.833	1.36116	0.00125714	0.0126766	Cnp
ENSMUSG00000041645	3313.85	3246.62	1170.66	1387.24	3280.23	1278.95	1.35883	0.000412237	0.00511011	Ddx24
ENSMUSG00000029156	989.076	767.862	348.099	337.05	878.469	342.575	1.35849	0.00124422	0.0125813	Sgcb
ENSMUSG00000026087	971.301	679.078	323.462	320.317	825.189	321.889	1.35804	0.0016638	0.0158812	Mrpl30
ENSMUSG00000027333	495.173	613.09	212.198	220.716	554.131	216.457	1.35625	0.00211036	0.0191804	Smox
ENSMUSG00000045427	4160.72	3251.41	1355.04	1546.6	3706.07	1450.82	1.35299	0.000540809	0.00636913	Hnrnph2
ENSMUSG00000032841	279.328	358.735	122.391	127.489	319.032	124.94	1.35264	0.00534686	0.040048	Prr5l
ENSMUSG00000026341	52963.2	36023.5	15139.1	19713	44493.3	17426.1	1.35234	0.000769465	0.00849456	Actr3
ENSMUSG00000020474	387.251	545.902	188.355	177.688	466.576	183.022	1.35028	0.0034411	0.0284923	Polm
ENSMUSG00000030530	3081.5	5558.6	1739.7	1651.78	4320.05	1695.74	1.34917	0.00153842	0.0148903	Furin
ENSMUSG00000020440	5408.81	2807.49	1592.67	1632.66	4108.15	1612.67	1.349	0.00194925	0.0180285	Arf5
ENSMUSG00000051306	515.488	631.086	209.019	241.433	573.287	225.226	1.34799	0.00223255	0.0201375	Usp42
ENSMUSG00000031422	6729.27	5222.66	1967	2728.27	5975.97	2347.64	1.34795	0.000771266	0.00850728	Morf4l2
ENSMUSG00000028889	1008.12	586.694	228.887	397.607	797.408	313.247	1.34788	0.0054514	0.0406916	Yrdc
ENSMUSG00000015733	30496.3	23015.5	7206.77	13851.7	26755.9	10529.2	1.34545	0.00207751	0.0190004	Capza2
ENSMUSG00000033545	2797.09	2553.14	813.821	1294.02	2675.12	1053.92	1.34383	0.00120345	0.0122671	Znrf1
ENSMUSG00000061731	1606.14	2217.2	460.954	1045.41	1911.67	753.183	1.3438	0.00496259	0.037928	Ext1
ENSMUSG00000026942	1117.31	1015.02	259.882	580.873	1066.17	420.378	1.34266	0.00512599	0.0387518	Traf2
ENSMUSG00000031246	31546.3	26794.8	8038.08	14990.3	29170.5	11514.2	1.34109	0.0016712	0.0159171	Sh3bgrl
ENSMUSG00000040760	3048.49	3857.31	864.685	1862.94	3452.9	1363.81	1.34018	0.00349436	0.028823	Appl1
ENSMUSG00000018932	3194.5	2158.41	984.692	1133.06	2676.46	1058.88	1.33774	0.00105873	0.0110201	Map2k3
ENSMUSG00000000339	317.418	275.95	107.291	127.489	296.684	117.39	1.33752	0.00639382	0.0460236	Rtca
ENSMUSG00000007036	1230.31	957.428	317.104	549.001	1093.87	433.052	1.33678	0.00296706	0.0253836	Abhd16a
ENSMUSG00000048787	891.311	915.435	325.846	389.639	903.373	357.743	1.33641	0.00127162	0.0127502	Dcun1d3
ENSMUSG00000049657	366.936	532.704	151.797	204.78	449.82	178.288	1.33534	0.00504542	0.0383376	Zbtb5
ENSMUSG00000024539	1004.31	869.843	336.973	406.372	937.078	371.672	1.33409	0.00136429	0.0135243	Ptpn2
ENSMUSG00000028367	21404.2	10205.4	6293.6	6259.72	15804.8	6276.66	1.33228	0.00257904	0.0226855	Txn1
ENSMUSG00000073490	9233.07	14259.4	3929.23	5433.43	11746.3	4681.33	1.32722	0.00135252	0.0134483	Ifi207
ENSMUSG00000024431	4725.73	8006.16	1721.42	3360.14	6365.94	2540.78	1.32512	0.0042143	0.0332554	Nr3c1
ENSMUSG00000025287	3059.91	2046.83	714.478	1325.89	2553.37	1020.18	1.32354	0.00345211	0.0285463	Acot9
ENSMUSG00000020023	2417.46	2560.34	1018.87	971.309	2488.9	995.088	1.32262	0.000581356	0.00674973	Tmcc3
ENSMUSG00000006262	3783.63	4633.57	1233.45	2134.65	4208.6	1684.05	1.32142	0.00187816	0.0175583	Mob1b
ENSMUSG00000032643	667.848	794.257	204.25	380.874	731.053	292.562	1.3213	0.00489878	0.0375716	Fhl3
ENSMUSG00000028517	4395.61	4717.55	1322.46	2328.27	4556.58	1825.37	1.31977	0.00177657	0.0167143	Plpp3
ENSMUSG00000008892	3927.1	2631.13	1050.66	1580.87	3279.11	1315.76	1.31737	0.00197567	0.0182215	Vdac3
ENSMUSG00000015671	4342.28	2441.56	1130.13	1596.8	3391.92	1363.47	1.31478	0.00278396	0.0241479	Psma2
ENSMUSG00000001774	1970.53	1634.11	619.108	831.867	1802.32	725.488	1.3128	0.00128358	0.0128603	Chordc1
ENSMUSG00000062082	2962.15	2430.76	885.349	1294.81	2696.46	1090.08	1.30661	0.00142462	0.0140165	Cd200r4
ENSMUSG00000054823	3031.98	3937.69	1515.58	1303.58	3484.84	1409.58	1.30585	0.000905689	0.00967273	Nsd3
ENSMUSG00000039899	968.761	841.049	392.605	339.44	904.905	366.023	1.30578	0.00168162	0.016	Fgl2
ENSMUSG00000075254	553.578	962.227	229.682	384.858	757.902	307.27	1.30267	0.00712666	0.0499552	Heg1
ENSMUSG00000023030	8483.96	8213.72	2150.59	4619.1	8348.84	3384.84	1.30249	0.00360491	0.0295255	Slc11a2
ENSMUSG00000059920	971.301	620.288	327.436	317.926	795.794	322.681	1.30214	0.00323288	0.0271616	4930453N24Rik
ENSMUSG00000021981	1806.75	1590.91	599.24	779.278	1698.83	689.259	1.3014	0.00126139	0.0126894	Cab39l
ENSMUSG00000003970	9033.73	4697.15	2717.24	2858.95	6865.44	2788.09	1.30005	0.00262215	0.0229651	Rpl8
ENSMUSG00000022404	1357.28	1130.2	418.037	592.825	1243.74	505.431	1.29906	0.00202485	0.0186357	Slc25a17
ENSMUSG00000028557	4832.38	3111.04	1169.87	2063.73	3971.71	1616.8	1.29659	0.00359008	0.0294275	Rnf11
ENSMUSG00000085148	3641.42	2554.34	931.444	1592.82	3097.88	1262.13	1.29539	0.00298638	0.0254657	Mir22hg
ENSMUSG00000030423	644.994	423.524	216.966	218.325	534.259	217.646	1.29536	0.00476018	0.0367536	Pop4
ENSMUSG00000062328	11046.2	5715.77	3073.29	3768.9	8380.97	3421.09	1.29264	0.00305053	0.0258949	Rpl17
ENSMUSG00000029430	8750.59	5317.44	2228.47	3515.52	7034.02	2871.99	1.29228	0.00298171	0.0254425	Ran
ENSMUSG00000020115	4687.64	4784.74	1385.24	2482.85	4736.19	1934.05	1.2921	0.00230058	0.0206375	Tbk1
ENSMUSG00000033813	3161.49	2459.56	766.137	1529.87	2810.52	1148	1.29169	0.00416427	0.0329598	Tcea1
ENSMUSG00000039678	3911.87	4339.62	1215.17	2157.76	4125.74	1686.46	1.29066	0.00238416	0.0212565	Tbc1d13
ENSMUSG00000027828	11356	11243.2	3555.7	5683.63	11299.6	4619.67	1.29041	0.00142191	0.0140003	Ssr3
ENSMUSG00000024642	2167.33	1940.05	817	867.724	2053.69	842.362	1.28569	0.000955652	0.0101485	Tle4
ENSMUSG00000033088	820.209	904.637	302.799	404.778	862.423	353.789	1.28555	0.00246554	0.0218484	Triobp
ENSMUSG00000028599	52649.6	70234.2	14685.3	35740	61441.9	25212.7	1.28507	0.00640674	0.0460408	Tnfrsf1b
ENSMUSG00000030269	1762.31	1564.52	412.474	953.779	1663.41	683.126	1.28391	0.00685099	0.0482809	Mtmr14
ENSMUSG00000038848	2633.3	1972.45	933.033	960.153	2302.87	946.593	1.28258	0.00126569	0.0127199	Ythdf1
ENSMUSG00000046688	5096.47	3785.32	1367.76	2285.24	4440.89	1826.5	1.28175	0.00262704	0.0229844	Tifa
ENSMUSG00000018143	1404.26	1725.29	704.146	583.263	1564.77	643.705	1.28152	0.0015249	0.0147922	Mafk
ENSMUSG00000034484	4314.35	3991.68	1668.97	1748.99	4153.02	1708.98	1.28102	0.000715086	0.00799518	Snx2
ENSMUSG00000047446	416.453	320.342	152.592	151.393	368.398	151.993	1.27709	0.00678881	0.0479974	Arl4a
ENSMUSG00000059436	3486.52	2260.39	1267.62	1105.17	2873.46	1186.4	1.27615	0.00194742	0.0180243	Max
ENSMUSG00000047368	2093.69	1365.35	661.23	773.7	1729.52	717.465	1.26932	0.00250634	0.022165	Abhd17b
ENSMUSG00000056268	2494.91	3301.81	1122.98	1283.66	2898.36	1203.32	1.26825	0.0013756	0.0136261	Dennd1b
ENSMUSG00000064289	6259.49	6426.04	1536.25	3732.25	6342.77	2634.25	1.26772	0.00672515	0.0476501	Tank
ENSMUSG00000034560	4344.82	6466.84	1737.32	2754.56	5405.83	2245.94	1.26722	0.00297742	0.0254425	Washc4
ENSMUSG00000026107	1914.67	1835.67	844.022	714.737	1875.17	779.379	1.26661	0.0012695	0.0127387	Nabp1
ENSMUSG00000044709	669.118	431.922	230.477	228.684	550.52	229.58	1.2616	0.0059236	0.0435029	Gemin7
ENSMUSG00000063694	742.759	507.509	286.904	235.058	625.134	260.981	1.26006	0.00517713	0.0390893	Cycs
ENSMUSG00000036810	1975.61	1275.37	576.192	784.059	1625.49	680.125	1.25693	0.00354558	0.0291355	Cnep1r1
ENSMUSG00000048832	2031.48	1982.04	664.409	1015.13	2006.76	839.771	1.2568	0.0023622	0.0211181	Vps37c
ENSMUSG00000005610	49773.8	45283.5	13912.8	25915.4	47528.6	19914.1	1.255	0.00307419	0.0260452	Eif4g2
ENSMUSG00000042772	1571.86	2297.59	697.788	928.281	1934.72	813.035	1.2508	0.002909	0.0250338	Smg7
ENSMUSG00000054342	2936.76	2364.77	950.518	1286.84	2650.77	1118.68	1.24458	0.00204061	0.0187545	Kcnn4
ENSMUSG00000023010	29346	23398.2	9473.39	12795.1	26372.1	11134.3	1.244	0.00149848	0.0145899	Tmbim6
ENSMUSG00000075700	12310.8	10302.5	3778.23	5772.87	11306.7	4775.55	1.24343	0.00205204	0.0188068	Selenot
ENSMUSG00000066568	4391.8	3072.65	1569.63	1584.85	3732.22	1577.24	1.2426	0.00179917	0.0169026	Lsm14a
ENSMUSG00000041488	4511.15	3751.72	1444.85	2058.15	4131.44	1751.5	1.23804	0.00205041	0.0188068	Stx3
ENSMUSG00000032215	961.143	572.297	299.62	350.595	766.72	325.108	1.23762	0.00640224	0.0460408	Rsl24d1
ENSMUSG00000018171	7367.92	5442.22	2041.71	3395.2	6405.07	2718.45	1.23642	0.00350413	0.0288686	Vmp1
ENSMUSG00000022400	2936.76	1648.5	837.664	1110.75	2292.63	974.207	1.23464	0.00499536	0.0381118	Rbx1
ENSMUSG00000021266	1701.36	2401.97	904.423	842.226	2051.67	873.324	1.23226	0.0023649	0.0211185	Wars
ENSMUSG00000031799	17455.5	12973.3	4679.47	8289.19	15214.4	6484.33	1.2304	0.00402987	0.0321641	Tpm4
ENSMUSG00000070427	731.332	585.495	255.909	306.771	658.413	281.34	1.22659	0.00476876	0.0367881	Il18bp
ENSMUSG00000019843	876.075	833.85	426.779	304.381	854.962	365.58	1.22565	0.00413828	0.032893	Fyn
ENSMUSG00000113948	2921.52	1512.93	825.743	1072.5	2217.22	949.123	1.22401	0.00649525	0.0465748	Rpl17-ps3
ENSMUSG00000021036	4297.85	4621.57	1770.7	2047.8	4459.71	1909.25	1.22395	0.00131088	0.0130739	Sptlc2
ENSMUSG00000003226	6251.87	9515.49	2924.67	3831.85	7883.68	3378.26	1.2226	0.00285065	0.0246286	Ranbp2
ENSMUSG00000008475	35680.4	21310.6	10456.5	14015.1	28495.5	12235.8	1.21962	0.00364513	0.0298041	Arpc5
ENSMUSG00000034135	1027.17	1350.96	557.118	467.726	1189.06	512.422	1.21448	0.00342359	0.0284	Sik3
ENSMUSG00000042138	481.206	485.913	188.355	228.684	483.559	208.52	1.21352	0.0065465	0.0468098	Msantd2
ENSMUSG00000026970	7536.78	6987.54	2827.71	3440.62	7262.16	3134.16	1.21231	0.00144102	0.0141565	Rbms1
ENSMUSG00000025779	664.039	479.914	236.835	257.369	571.977	247.102	1.2107	0.00661599	0.0470802	Ly96
ENSMUSG00000021242	38040.7	24604	15285.4	11837.4	31322.3	13561.4	1.20768	0.00302324	0.0257299	Npc2
ENSMUSG00000033352	2406.03	2841.09	1072.11	1203.18	2623.56	1137.65	1.20549	0.00194293	0.0179954	Map2k4
ENSMUSG00000056692	4719.38	4422.4	1844.61	2122.7	4570.89	1983.65	1.20431	0.00153787	0.0148903	D17Wsu92e
ENSMUSG00000030232	4372.76	3527.37	1179.41	2255.76	3950.06	1717.58	1.20148	0.00625425	0.0451428	Aebp2
ENSMUSG00000021147	1922.29	1900.46	681.099	985.651	1911.37	833.375	1.19757	0.00333908	0.0278044	Wdr37
ENSMUSG00000061232	60917.7	41934.9	18013.7	26876.3	51426.3	22445	1.19611	0.00374094	0.0304546	H2-K1
ENSMUSG00000039804	1110.96	1040.21	387.837	551.391	1075.59	469.614	1.19557	0.00448709	0.0350913	Ncoa5
ENSMUSG00000027944	1485.52	941.831	571.423	491.63	1213.67	531.527	1.19106	0.00567707	0.0420411	Hax1
ENSMUSG00000027131	1281.1	922.634	391.016	576.889	1101.87	483.952	1.18694	0.00657744	0.0469076	Emc4
ENSMUSG00000001052	3246.56	4987.5	1612.54	2007.16	4117.03	1809.85	1.18576	0.003954	0.031736	Sec24b
ENSMUSG00000035530	15991.5	9989.4	4971.94	6449.36	12990.5	5710.65	1.18571	0.00410437	0.0326631	Eif1
ENSMUSG00000030681	4569.56	4109.26	1573.6	2242.22	4339.41	1907.91	1.1855	0.00288545	0.0248801	Mvp
ENSMUSG00000029267	1515.99	1490.13	510.228	813.541	1503.06	661.884	1.18325	0.0052098	0.0392907	Mtf2
ENSMUSG00000029826	6050	8393.69	2602	3766.51	7221.84	3184.26	1.18142	0.00391006	0.031499	Zc3hav1
ENSMUSG00000047714	3326.55	2430.76	1077.68	1470.91	2878.65	1274.29	1.17567	0.00414685	0.0329146	Ppp1r2
ENSMUSG00000019795	3222.43	2284.39	1072.11	1369.71	2753.41	1220.91	1.17322	0.00406655	0.0324015	Pcmt1
ENSMUSG00000022285	14217.8	11870.7	5460.71	6144.19	13044.2	5802.45	1.16867	0.00201879	0.018593	Ywhaz
ENSMUSG00000071172	7698.03	4803.94	2325.43	3241.41	6250.98	2783.42	1.1672	0.00559996	0.041517	Srsf3
ENSMUSG00000037894	3663.01	2030.03	1263.65	1273.3	2846.52	1268.47	1.16605	0.00660109	0.0470251	H2afz
ENSMUSG00000022607	905.277	1053.41	393.4	479.678	979.344	436.539	1.16575	0.00492257	0.037688	Ptk2
ENSMUSG00000020437	3583.02	3716.93	1455.18	1803.97	3649.98	1629.58	1.16339	0.00257588	0.0226855	Myo1g
ENSMUSG00000029068	2356.51	2755.9	1032.38	1251.79	2556.21	1142.08	1.16236	0.00305692	0.0259324	Ccnl2
ENSMUSG00000040028	2840.26	2333.58	908.396	1412.74	2586.92	1160.57	1.15638	0.00547502	0.0408447	Elavl1
ENSMUSG00000027712	36679.6	22293.2	12336.9	14121	29486.4	13228.9	1.15634	0.0046595	0.0361143	Anxa5
ENSMUSG00000029405	2210.5	2075.63	894.091	1029.48	2143.06	961.783	1.15588	0.00298072	0.0254425	G3bp2
ENSMUSG00000027010	1066.53	1347.36	510.228	573.702	1206.94	541.965	1.15515	0.00471826	0.0364643	Slc25a12
ENSMUSG00000034300	2002.28	2194.41	839.253	1046.21	2098.34	942.731	1.15435	0.00345051	0.0285463	Fam53c
ENSMUSG00000039497	3881.39	3864.5	1443.26	2042.22	3872.95	1742.74	1.15208	0.00365861	0.0298759	Dse
ENSMUSG00000027829	5597.99	6444.04	2229.27	3198.39	6021.02	2713.83	1.14969	0.00382282	0.0310058	Ccnl1
ENSMUSG00000039463	1488.06	2066.03	671.562	934.656	1777.04	803.109	1.14587	0.00637835	0.0459627	Slc9a8
ENSMUSG00000048234	17902.4	19179.7	6414.41	10347.3	18541.1	8380.88	1.14555	0.00467662	0.0361852	Rnf149
ENSMUSG00000001768	3938.53	4489.59	2343.71	1470.91	4214.06	1907.31	1.14368	0.00542728	0.0406039	Rin2
ENSMUSG00000027519	2210.5	2046.83	925.881	1002.38	2128.67	964.133	1.14263	0.00318209	0.026801	Rab22a
ENSMUSG00000032089	2549.51	2580.74	1051.45	1274.89	2565.12	1163.17	1.14096	0.00331657	0.0277227	Il10ra
ENSMUSG00000028879	3443.36	2595.13	1223.91	1521.11	3019.24	1372.51	1.13734	0.004464	0.0349451	Stx12
ENSMUSG00000024644	13382.4	10484.9	5391.57	5494.79	11933.6	5443.18	1.1325	0.00294878	0.0252601	Cndp2
ENSMUSG00000057561	7893.56	5998.92	2775.26	3595.2	6946.24	3185.23	1.12482	0.00446573	0.0349451	Eif1a
ENSMUSG00000038172	1731.84	2359.98	832.895	1051.79	2045.91	942.341	1.11847	0.00619328	0.0448556	Ttc39b
ENSMUSG00000026005	1217.62	1000.62	466.517	560.156	1109.12	513.336	1.11138	0.00691466	0.0486512	Rpe
ENSMUSG00000017677	5862.08	6608.41	2390.6	3387.23	6235.25	2888.92	1.10993	0.00497346	0.0379889	Wsb1
ENSMUSG00000058587	4150.56	4367.21	1774.67	2173.69	4258.89	1974.18	1.10923	0.00385211	0.0311865	Tmod3
ENSMUSG00000049969	4235.63	3058.25	1745.27	1665.33	3646.94	1705.3	1.09663	0.0055134	0.0410376	Plekhf2
ENSMUSG00000027808	11725.4	8999.58	4224.08	5472.48	10362.5	4848.28	1.09582	0.00531561	0.0399051	Serp1
ENSMUSG00000022757	2449.2	1931.65	968.797	1102.78	2190.43	1035.79	1.08045	0.00639205	0.0460236	Tfg
ENSMUSG00000006134	2135.59	2321.58	930.649	1177.68	2228.59	1054.17	1.08004	0.00615596	0.0447117	Crkl
ENSMUSG00000015755	5159.95	5712.17	2230.86	2977.67	5436.06	2604.26	1.06169	0.00644133	0.0462386	Tab2
ENSMUSG00000032042	3930.91	3592.15	1663.41	1960.94	3761.53	1812.18	1.05359	0.00600424	0.0438939	Srpr
ENSMUSG00000025877	9531.44	12362.6	5261.23	5317.1	10947	5289.16	1.04943	0.00606135	0.0442346	Hk3
ENSMUSG00000026864	20441.7	19050.2	9102.24	10029.4	19746	9565.83	1.04559	0.00495429	0.0378866	Hspa5
ENSMUSG00000005371	3174.18	2829.09	1359.81	1553.78	3001.64	1456.79	1.04294	0.00677532	0.0479538	Fbxo11
ENSMUSG00000015656	29578.3	32029.4	13893.8	16573.6	30803.9	15233.7	1.01585	0.00679897	0.0480433	Hspa8

## Sheet: DEGs-Model vs. Control-down
gene_id	Model_1	Model_2	Con_1	Con_2	Model	Control	log2FoldChange	pvalue	padj	gene_name
ENSMUSG00000025854	5283.11	6612.01	11537.3	13027.8	5947.56	12282.6	-1.04623	0.00612009	0.0446155	Fam20c
ENSMUSG00000064351	24594.9	35364.8	70472.6	57905.6	29979.8	64189.1	-1.09833	0.00544172	0.0406498	mt-Co1
ENSMUSG00000042331	641.185	683.877	1668.17	1199.99	662.531	1434.08	-1.11404	0.00672401	0.0476501	Specc1
ENSMUSG00000009687	1747.07	1310.16	3886.31	2759.35	1528.62	3322.83	-1.12024	0.00619555	0.0448556	Fxyd5
ENSMUSG00000030161	868.457	851.847	2060.78	1698	860.152	1879.39	-1.12761	0.00422611	0.0333286	Gabarapl1
ENSMUSG00000021754	462.161	592.693	1237.42	1074.89	527.427	1156.16	-1.13215	0.0060333	0.0440572	Map3k1
ENSMUSG00000075415	721.175	813.454	1444.85	1933.06	767.314	1688.95	-1.13819	0.00500872	0.0381405	Fnbp1
ENSMUSG00000028161	822.749	1162.59	2350.86	2068.51	992.67	2209.69	-1.15435	0.0044286	0.0347375	Ppp3ca
ENSMUSG00000057069	568.814	652.683	1552.94	1185.65	610.748	1369.29	-1.16471	0.00445248	0.0349039	Ero1lb
ENSMUSG00000052889	799.895	638.285	1613.34	1626.28	719.09	1619.81	-1.17168	0.003343	0.0278186	Prkcb
ENSMUSG00000029254	396.138	457.118	914.754	1018.32	426.628	966.537	-1.17974	0.00415449	0.0329146	Stap1
ENSMUSG00000031360	361.857	371.933	969.592	693.223	366.895	831.407	-1.18017	0.00594896	0.0436379	Ctps2
ENSMUSG00000034187	756.726	928.633	1639.56	2185.64	842.679	1912.6	-1.18241	0.00366074	0.0298759	Nsf
ENSMUSG00000056952	565.005	974.225	1734.93	1762.54	769.615	1748.74	-1.18391	0.00592422	0.0435029	Tatdn2
ENSMUSG00000020009	1098.27	1115.8	2287.28	2754.56	1107.03	2520.92	-1.18725	0.00226997	0.0204048	Ifngr1
ENSMUSG00000036427	931.941	1259.77	2849.96	2153.77	1095.86	2501.87	-1.19086	0.00357051	0.0293036	Gpi1
ENSMUSG00000024187	943.368	1193.79	2715.65	2168.91	1068.58	2442.28	-1.19247	0.00288122	0.02486	Fam234a
ENSMUSG00000001729	1112.23	973.025	3015.27	1780.87	1042.63	2398.07	-1.20169	0.00476129	0.0367536	Akt1
ENSMUSG00000021000	529.454	651.483	1494.13	1223.9	590.468	1359.01	-1.20252	0.00324656	0.0272492	Mia2
ENSMUSG00000029560	651.343	680.278	1715.06	1356.96	665.81	1536.01	-1.20599	0.00268983	0.023471	Snx8
ENSMUSG00000033685	4612.73	5822.55	13822.2	10272.4	5217.64	12047.3	-1.20723	0.00216129	0.0195485	Ucp2
ENSMUSG00000021770	1291.26	2118.82	4054.8	3824.68	1705.04	3939.74	-1.20821	0.00350649	0.0288686	Samd8
ENSMUSG00000031400	638.646	1088.2	2146.61	1847.8	863.425	1997.21	-1.20967	0.00483004	0.0371313	G6pdx
ENSMUSG00000041112	518.027	643.084	1440.08	1248.6	580.556	1344.34	-1.21128	0.00288922	0.0248963	Elmo1
ENSMUSG00000062373	1203.65	1288.57	3603.38	2170.5	1246.11	2886.94	-1.2121	0.00383013	0.0310459	Tmem65
ENSMUSG00000034951	286.946	233.958	689.841	517.925	260.452	603.883	-1.21346	0.00647095	0.0464259	Cog7
ENSMUSG00000021608	333.924	287.948	832.101	615.932	310.936	724.017	-1.21954	0.0050822	0.0385501	Lpcat1
ENSMUSG00000031987	215.845	211.162	544.402	454.18	213.503	499.291	-1.22565	0.00595657	0.0436427	Egln1
ENSMUSG00000040907	1467.74	2200.4	5121.35	3470.9	1834.07	4296.12	-1.22792	0.00360654	0.0295255	Atp1a3
ENSMUSG00000036620	925.592	889.04	2164.89	2089.23	907.316	2127.06	-1.2292	0.00148002	0.0144423	Mgat4b
ENSMUSG00000023150	615.792	621.488	1764.34	1141.03	618.64	1452.68	-1.23155	0.00351912	0.0289362	Ivns1abp
ENSMUSG00000004798	322.497	365.934	836.074	781.669	344.216	808.871	-1.23249	0.00316388	0.0266673	Ulk2
ENSMUSG00000023353	304.722	407.927	944.16	744.219	356.324	844.189	-1.24415	0.00400765	0.032049	Agap3
ENSMUSG00000037679	457.083	566.298	1231.06	1196.01	511.69	1213.54	-1.24574	0.00218995	0.0197668	Inf2
ENSMUSG00000015889	493.903	395.929	1313.72	797.605	444.916	1055.66	-1.24668	0.00499913	0.0381184	Lta4h
ENSMUSG00000037465	496.442	560.299	1180.99	1332.26	528.371	1256.63	-1.24986	0.00193648	0.0179484	Klf10
ENSMUSG00000043885	1132.55	1660.5	3005.73	3639.82	1396.53	3322.78	-1.25046	0.00213014	0.01932	Slc36a4
ENSMUSG00000034330	303.452	509.908	1154.77	790.433	406.68	972.601	-1.25765	0.00616043	0.0447117	Plcg2
ENSMUSG00000024588	217.114	290.348	697.788	517.128	253.731	607.458	-1.2592	0.00533997	0.0400333	Fech
ENSMUSG00000051864	531.993	662.281	1672.94	1188.04	597.137	1430.49	-1.26027	0.002639	0.0230736	Tbc1d22a
ENSMUSG00000018362	267.901	295.147	618.313	732.266	281.524	675.29	-1.26215	0.00326939	0.0273457	Kpna2
ENSMUSG00000031153	229.811	361.135	789.979	632.665	295.473	711.322	-1.2671	0.00516191	0.0389968	Gripap1
ENSMUSG00000026213	399.947	443.92	1076.09	963.341	421.934	1019.71	-1.273	0.0018685	0.0174914	Stk11ip
ENSMUSG00000003345	257.744	301.146	824.153	529.08	279.445	676.617	-1.27564	0.00484669	0.0372374	Csnk1g2
ENSMUSG00000026313	148.552	179.968	350.484	445.416	164.26	397.95	-1.27633	0.00668002	0.0474455	Hdac4
ENSMUSG00000022270	373.284	439.121	1281.13	686.848	406.203	983.991	-1.27635	0.00550454	0.0409949	Retreg1
ENSMUSG00000000489	319.958	253.154	579.371	810.354	286.556	694.862	-1.27812	0.00406104	0.0323772	Pdgfb
ENSMUSG00000037434	1232.85	1054.61	2461.33	3104.36	1143.73	2782.85	-1.28286	0.00114882	0.0118357	Slc30a1
ENSMUSG00000040712	633.567	1146.99	1708.71	2627.87	890.28	2168.29	-1.28406	0.00469693	0.0363209	Camta2
ENSMUSG00000040345	559.926	451.119	1591.08	870.911	505.523	1231	-1.28409	0.00456901	0.0355413	Arhgap9
ENSMUSG00000011884	1474.09	1203.38	4179.58	2341.82	1338.74	3260.7	-1.28435	0.00294319	0.0252288	Gltp
ENSMUSG00000029571	746.568	847.048	2009.92	1883.65	796.808	1946.79	-1.28874	0.000993691	0.0104593	Tmem106b
ENSMUSG00000021596	444.386	385.131	1172.25	856.568	414.758	1014.41	-1.2904	0.00230018	0.0206375	Mctp1
ENSMUSG00000045312	4309.27	7076.33	15279.8	12603.9	5692.8	13941.9	-1.29219	0.00171884	0.016288	Lhfpl2
ENSMUSG00000022102	250.126	205.163	627.056	489.24	227.644	558.148	-1.29409	0.00389611	0.0314163	Dok2
ENSMUSG00000028756	317.418	238.757	871.043	498.005	278.088	684.524	-1.2998	0.00587214	0.043193	Pink1
ENSMUSG00000026469	552.308	819.453	2006.74	1372.1	685.88	1689.42	-1.30034	0.00264139	0.0230792	Xpr1
ENSMUSG00000030802	198.069	183.567	548.376	395.217	190.818	471.796	-1.30607	0.00462602	0.0358996	Bckdk
ENSMUSG00000028914	194.26	291.548	633.414	569.718	242.904	601.566	-1.30792	0.00385746	0.0312062	Casp9
ENSMUSG00000029672	199.339	173.969	551.555	372.906	186.654	462.23	-1.30842	0.00533776	0.0400333	Fam3c
ENSMUSG00000001930	285.677	621.488	1259.67	998.4	453.582	1129.04	-1.31529	0.00594926	0.0436379	Vwf
ENSMUSG00000009073	239.968	340.739	956.876	490.037	290.354	723.456	-1.31684	0.00688926	0.0485245	Nf2
ENSMUSG00000030761	152.361	202.764	469.696	415.934	177.562	442.815	-1.318	0.00441609	0.0346601	Myo7a
ENSMUSG00000031808	853.221	1185.39	2875.4	2219.91	1019.3	2547.65	-1.32149	0.00125529	0.0126737	Slc27a1
ENSMUSG00000028556	402.487	833.85	1244.57	1850.19	618.168	1547.38	-1.32349	0.00526926	0.0396153	Dock7
ENSMUSG00000036155	570.084	710.272	2047.27	1157.76	640.178	1602.52	-1.32371	0.00277623	0.0241082	Mgat5
ENSMUSG00000031770	206.957	205.163	406.911	631.869	206.06	519.39	-1.33376	0.00414226	0.0329048	Herpud1
ENSMUSG00000024781	15469.7	17033.3	39974.2	42062.7	16251.5	41018.4	-1.3357	0.000315362	0.0041154	Lipa
ENSMUSG00000033713	196.799	229.159	589.703	490.037	212.979	539.87	-1.34172	0.00260047	0.0228281	Foxn3
ENSMUSG00000045374	471.049	811.054	1560.09	1695.61	641.052	1627.85	-1.34422	0.00190448	0.0177144	Wdr81
ENSMUSG00000029119	355.509	604.691	1583.14	856.568	480.1	1219.85	-1.34506	0.0049071	0.0376134	Man2b2
ENSMUSG00000001999	559.926	344.338	1467.1	831.071	452.132	1149.09	-1.34592	0.00419826	0.0331688	Blvra
ENSMUSG00000034109	251.395	193.165	590.497	542.626	222.28	566.562	-1.35016	0.00239881	0.0213436	Golim4
ENSMUSG00000032754	491.364	536.303	1637.18	985.651	513.834	1311.42	-1.35171	0.00187911	0.0175583	Slc8b1
ENSMUSG00000039357	119.349	143.974	391.016	282.07	131.662	336.543	-1.35366	0.00595478	0.0436427	Fut11
ENSMUSG00000035203	366.936	661.081	1544.99	1084.46	514.008	1314.72	-1.35462	0.00303847	0.0258275	Epn1
ENSMUSG00000031617	192.99	380.332	745.473	721.908	286.661	733.691	-1.3553	0.00424356	0.033426	Tmem184c
ENSMUSG00000056493	126.967	202.764	457.775	386.452	164.865	422.113	-1.35573	0.0050616	0.038416	Foxk1
ENSMUSG00000031838	1830.87	1409.75	5229.44	3093.21	1620.31	4161.32	-1.36082	0.00139825	0.0137984	Ifi30
ENSMUSG00000036181	859.569	549.501	2535.24	1086.85	704.535	1811.05	-1.36222	0.00570888	0.0422506	Hist1h1c
ENSMUSG00000039318	519.297	806.255	2025.81	1391.23	662.776	1708.52	-1.36598	0.00175517	0.0165396	Rab3gap2
ENSMUSG00000027332	151.091	171.569	549.17	283.664	161.33	416.417	-1.36787	0.0070985	0.0497844	Ivd
ENSMUSG00000039852	553.578	585.495	1868.45	1076.49	569.536	1472.47	-1.37035	0.00171627	0.0162754	Rere
ENSMUSG00000004677	1208.73	2429.56	5161.09	4246.19	1819.15	4703.64	-1.37042	0.00205128	0.0188068	Myo9b
ENSMUSG00000040479	921.783	1769.68	4575.36	2391.22	1345.73	3483.29	-1.37195	0.00413746	0.032893	Dgkz
ENSMUSG00000021639	151.091	141.575	466.517	294.022	146.333	380.269	-1.37787	0.0050128	0.0381405	Gtf2h2
ENSMUSG00000025212	265.362	329.941	933.828	613.542	297.651	773.685	-1.37794	0.00210449	0.0191536	Sfxn3
ENSMUSG00000024621	7301.89	9133.96	18475.5	24262.8	8217.93	21369.1	-1.37867	0.000403444	0.00501532	Csf1r
ENSMUSG00000042105	222.193	329.941	913.165	524.3	276.067	718.732	-1.38012	0.00385943	0.0312062	Inpp5f
ENSMUSG00000032440	691.972	808.654	2500.28	1408.76	750.313	1954.52	-1.38119	0.00156029	0.0150797	Tgfbr2
ENSMUSG00000003812	1250.63	724.67	3231.44	1927.48	987.649	2579.46	-1.38514	0.00233967	0.0209596	Dnase2a
ENSMUSG00000026687	333.924	367.134	1095.96	737.047	350.529	916.502	-1.38653	0.00140879	0.0138815	Aldh9a1
ENSMUSG00000092060	82.5288	117.579	269.419	255.775	100.054	262.597	-1.39141	0.00695292	0.0488418	Bend4
ENSMUSG00000025823	153.631	262.753	719.246	373.703	208.192	546.475	-1.39176	0.00683994	0.0482549	Pdia4
ENSMUSG00000045165	152.361	94.7829	365.584	285.257	123.572	325.421	-1.3977	0.00612336	0.0446155	AI467606
ENSMUSG00000093674	917.974	787.058	3256.08	1236.65	852.516	2246.36	-1.39783	0.00453961	0.0353545	Rpl41
ENSMUSG00000028973	116.81	153.572	388.631	325.098	135.191	356.865	-1.39994	0.00377272	0.0306563	Abcb8
ENSMUSG00000055296	228.541	428.323	871.043	863.74	328.432	867.391	-1.40064	0.00237609	0.0211989	Tmem245
ENSMUSG00000010609	559.926	353.936	1717.45	695.613	456.931	1206.53	-1.40102	0.00606435	0.0442346	Psen2
ENSMUSG00000026202	302.182	319.143	822.564	819.915	310.662	821.239	-1.4024	0.000755701	0.00835667	Tuba4a
ENSMUSG00000028063	901.468	745.066	2884.93	1477.28	823.267	2181.11	-1.40569	0.00175627	0.0165396	Lmna
ENSMUSG00000020700	163.788	382.731	798.721	650.195	273.26	724.458	-1.40603	0.00512653	0.0387518	Map3k3
ENSMUSG00000029512	194.26	261.553	644.54	564.937	227.907	604.738	-1.40754	0.00157913	0.0151947	Ulk1
ENSMUSG00000032370	224.732	214.761	599.24	567.327	219.747	583.283	-1.40841	0.00119719	0.0122283	Lactb
ENSMUSG00000034807	1785.16	1974.84	4615.1	5368.09	1880	4991.6	-1.40875	0.000223078	0.00309595	Colgalt1
ENSMUSG00000015711	237.429	219.56	785.21	429.479	228.495	607.345	-1.41044	0.00310513	0.0262395	Prune1
ENSMUSG00000063506	110.462	166.77	337.768	399.998	138.616	368.883	-1.41145	0.00398383	0.0318779	Arhgap22
ENSMUSG00000029998	360.587	512.308	1444.85	896.409	436.448	1170.63	-1.4232	0.00149839	0.0145899	Pcyox1
ENSMUSG00000030774	125.698	130.776	394.195	294.022	128.237	344.108	-1.42399	0.0033766	0.0280456	Pak1
ENSMUSG00000019841	106.653	207.563	427.574	417.527	157.108	422.551	-1.42655	0.00458415	0.0356379	Rev3l
ENSMUSG00000030259	928.132	957.428	2769.69	2309.15	942.78	2539.42	-1.4295	0.000243999	0.00331611	Rassf8
ENSMUSG00000053581	539.611	811.054	2182.38	1456.56	675.333	1819.47	-1.42969	0.00101745	0.010675	Zfand2a
ENSMUSG00000037111	125.698	259.153	598.445	444.619	192.426	521.532	-1.43774	0.00449613	0.0351221	Setd7
ENSMUSG00000041268	524.375	865.044	1870.84	1898	694.71	1884.42	-1.43943	0.00069314	0.00780303	Dmxl2
ENSMUSG00000041354	378.363	340.739	1228.68	725.095	359.551	976.887	-1.44208	0.00126907	0.0127387	Rgl2
ENSMUSG00000032350	493.903	557.9	978.334	1883.65	525.901	1430.99	-1.44409	0.00145117	0.014232	Gclc
ENSMUSG00000020888	79.9895	149.973	317.899	308.365	114.981	313.132	-1.44439	0.00578717	0.0427358	Dvl2
ENSMUSG00000017664	163.788	129.577	481.617	317.13	146.682	399.373	-1.44539	0.00313545	0.0264617	Slc35c2
ENSMUSG00000030103	2516.49	2399.57	8977.47	4420.69	2458.03	6699.08	-1.44647	0.00102773	0.0107485	Bhlhe40
ENSMUSG00000000552	140.934	277.15	689.841	450.196	209.042	570.019	-1.44659	0.00415046	0.0329146	Zfp385a
ENSMUSG00000037827	116.81	140.375	432.343	269.321	128.592	350.832	-1.4477	0.00403186	0.0321641	Gm5884
ENSMUSG00000038520	252.665	212.362	738.32	531.471	232.513	634.896	-1.4494	0.00121865	0.0123896	Tbc1d17
ENSMUSG00000040722	85.0682	95.9827	296.441	199.999	90.5254	248.22	-1.45499	0.00602832	0.0440453	Scamp5
ENSMUSG00000060791	129.507	85.1847	320.283	268.524	107.346	294.404	-1.45628	0.00451521	0.0352272	Gmfg
ENSMUSG00000045896	99.0346	123.578	287.699	324.301	111.306	306	-1.45858	0.00318383	0.026801	Paip2b
ENSMUSG00000020091	686.894	926.233	2505.04	1933.85	806.563	2219.45	-1.46023	0.000365871	0.00460499	Eif4ebp2
ENSMUSG00000004383	149.822	245.956	585.729	505.176	197.889	545.453	-1.4622	0.00187967	0.0175583	Large1
ENSMUSG00000040997	345.351	424.724	1180.99	941.03	385.037	1061.01	-1.46222	0.000493881	0.00593698	Abhd4
ENSMUSG00000047888	102.844	200.364	511.023	325.894	151.604	418.459	-1.464	0.00524526	0.0394673	Tnrc6b
ENSMUSG00000032633	382.172	542.302	1459.95	1090.83	462.237	1275.39	-1.46402	0.000636573	0.00729778	Flcn
ENSMUSG00000002105	77.4501	71.987	216.171	197.608	74.7186	206.89	-1.4695	0.0062108	0.0449281	Slc39a13
ENSMUSG00000050627	250.126	260.353	779.647	634.259	255.239	706.953	-1.46972	0.000638353	0.00731179	Gpd1l
ENSMUSG00000017466	3518.27	3083.45	12232	6078.85	3300.86	9155.4	-1.4718	0.000811626	0.00888521	Timp2
ENSMUSG00000024812	167.597	235.158	495.128	624.697	201.377	559.913	-1.47489	0.00130053	0.0129904	Tjp2
ENSMUSG00000025041	252.665	307.145	919.523	639.04	279.905	779.281	-1.47703	0.000839815	0.00915206	Nt5c2
ENSMUSG00000013629	95.2255	213.562	355.252	505.176	154.394	430.214	-1.47754	0.00549786	0.0409738	Cad
ENSMUSG00000020334	166.327	179.968	448.238	516.332	173.147	482.285	-1.47777	0.00106284	0.0110453	Slc22a4
ENSMUSG00000054942	71.1017	70.7873	199.482	196.015	70.9445	197.748	-1.47891	0.00640421	0.0460408	Miga1
ENSMUSG00000038323	72.3714	73.1868	206.634	200.796	72.7791	203.715	-1.48493	0.00581957	0.0429038	1700066M21Rik
ENSMUSG00000031666	133.316	272.351	538.044	603.184	202.833	570.614	-1.4915	0.00248707	0.0220094	Rbl2
ENSMUSG00000048578	540.881	927.433	2063.96	2085.25	734.157	2074.6	-1.49847	0.000458801	0.00558697	Mlec
ENSMUSG00000028238	5906.52	6151.29	21127.6	12941.8	6028.91	17034.7	-1.4985	0.000227982	0.00315399	Atp6v0d2
ENSMUSG00000018750	107.922	119.978	410.09	234.262	113.95	322.176	-1.49928	0.00389739	0.0314163	Zbtb4
ENSMUSG00000027634	134.585	125.977	441.88	294.819	130.281	368.349	-1.49956	0.00224505	0.0202363	Ndrg3
ENSMUSG00000068264	176.485	113.979	511.817	309.161	145.232	410.489	-1.49958	0.00324966	0.0272502	Ap5s1
ENSMUSG00000025810	684.354	1105	2668.76	2392.02	894.678	2530.39	-1.49976	0.000340672	0.00435577	Nrp1
ENSMUSG00000026600	4593.68	4152.45	15106.6	9664.48	4373.07	12385.5	-1.50195	0.000194965	0.00276007	Soat1
ENSMUSG00000037415	217.114	362.335	802.695	840.632	289.725	821.664	-1.50343	0.000833259	0.00909167	Ranbp10
ENSMUSG00000028893	64.7534	69.5875	209.813	171.314	67.1704	190.564	-1.50421	0.00659644	0.0470176	Sesn2
ENSMUSG00000016239	241.238	399.528	938.597	880.473	320.383	909.535	-1.50493	0.000726265	0.00809737	Lonrf3
ENSMUSG00000041058	662.77	647.883	2512.99	1211.94	655.327	1862.47	-1.50694	0.000985565	0.0104071	Wwp1
ENSMUSG00000035629	95.2255	175.168	495.128	274.102	135.197	384.615	-1.50759	0.00512136	0.0387518	Rubcn
ENSMUSG00000028042	123.158	140.375	449.032	301.193	131.767	375.113	-1.50914	0.00207952	0.0190055	Zbtb7b
ENSMUSG00000003518	798.625	860.245	2819.76	1902.78	829.435	2361.27	-1.50934	0.000229877	0.00316151	Dusp3
ENSMUSG00000078515	311.07	477.514	1312.13	936.249	394.292	1124.19	-1.51127	0.000655163	0.00747821	Ddi2
ENSMUSG00000020380	90.1468	163.171	379.095	345.018	126.659	362.056	-1.51438	0.00292953	0.0251532	Rad50
ENSMUSG00000038244	109.192	232.758	619.903	357.767	170.975	488.835	-1.51481	0.00456777	0.0355413	Mical2
ENSMUSG00000019066	137.125	148.773	474.464	342.627	142.949	408.546	-1.51488	0.00145453	0.0142466	Rab3d
ENSMUSG00000048279	71.1017	133.176	233.656	351.392	102.139	292.524	-1.51701	0.00558215	0.0414552	Sacs
ENSMUSG00000044447	162.518	379.132	482.412	1068.52	270.825	775.466	-1.51719	0.00566782	0.0419963	Dock5
ENSMUSG00000019726	624.68	1806.87	3505.63	3465.32	1215.78	3485.47	-1.51931	0.00234706	0.0210114	Lyst
ENSMUSG00000072812	1055.1	2262.79	5134.86	4384.04	1658.95	4759.45	-1.52042	0.000785091	0.00862351	Ahnak2
ENSMUSG00000015745	896.39	641.884	3055.01	1364.93	769.137	2209.97	-1.52282	0.00139348	0.0137617	Plekho1
ENSMUSG00000027663	97.7649	139.175	344.92	336.253	118.47	340.587	-1.52288	0.00195393	0.018059	Zmat3
ENSMUSG00000058135	986.537	1043.81	3766.31	2086.04	1015.17	2926.18	-1.52728	0.000394086	0.00492232	Gstm1
ENSMUSG00000046861	146.012	221.96	595.266	466.133	183.986	530.699	-1.52778	0.00115104	0.0118415	Hectd3
ENSMUSG00000032046	1239.2	1214.18	5182.55	1891.62	1226.69	3537.08	-1.52779	0.00189534	0.0176584	Abhd12
ENSMUSG00000024140	675.467	890.24	2876.99	1642.22	782.853	2259.6	-1.52916	0.000496168	0.00595356	Epas1
ENSMUSG00000041797	121.889	199.164	654.872	272.508	160.526	463.69	-1.52985	0.00543586	0.040645	Abca9
ENSMUSG00000022439	140.934	140.375	367.173	447.009	140.654	407.091	-1.5332	0.00103749	0.0108247	Parvg
ENSMUSG00000023973	162.518	179.968	642.156	349.799	171.243	495.977	-1.53411	0.0018078	0.0169708	Cnpy3
ENSMUSG00000022504	74.9108	87.5842	167.692	305.177	81.2475	236.435	-1.54072	0.00583932	0.0430239	Ciita
ENSMUSG00000030201	243.777	632.286	1437.7	1113.14	438.032	1275.42	-1.54145	0.00217186	0.0196306	Lrp6
ENSMUSG00000002222	312.34	529.105	1333.59	1117.92	420.722	1225.75	-1.54241	0.000480886	0.0057967	Rmnd5a
ENSMUSG00000030432	448.195	383.931	1790.57	642.227	416.063	1216.4	-1.54782	0.00262308	0.0229651	Rpl28
ENSMUSG00000025509	504.061	500.31	2023.43	913.142	502.185	1468.28	-1.54785	0.00105198	0.0109584	Pnpla2
ENSMUSG00000038872	73.6411	134.376	340.947	268.524	104.008	304.735	-1.54985	0.00351155	0.0288921	Zfhx3
ENSMUSG00000022360	172.676	203.963	541.223	562.546	188.319	551.885	-1.55096	0.00047118	0.00571121	Atad2
ENSMUSG00000051343	401.217	627.487	2008.33	1008.76	514.352	1508.54	-1.55213	0.0011045	0.011433	Rab11fip5
ENSMUSG00000068220	1479.17	812.254	5065.72	1676.48	1145.71	3371.1	-1.55707	0.00357431	0.0293165	Lgals1
ENSMUSG00000020100	1004.31	1559.72	4690.6	2872.49	1282.02	3781.55	-1.56047	0.000361729	0.00455723	Slc29a3
ENSMUSG00000056498	429.15	263.952	1451.21	592.825	346.551	1022.02	-1.56055	0.00254496	0.0224611	Tmem154
ENSMUSG00000033653	237.429	322.742	925.881	729.876	280.085	827.878	-1.56326	0.000352941	0.00448198	Vps8
ENSMUSG00000003644	198.069	311.944	730.373	778.481	255.006	754.427	-1.5644	0.000481332	0.00579676	Rps6ka1
ENSMUSG00000022797	1176.99	1280.17	3539.01	3737.03	1228.58	3638.02	-1.56614	3.99709e-05	0.000729197	Tfrc
ENSMUSG00000060131	397.408	610.69	1219.14	1773.69	504.049	1496.42	-1.56965	0.00035359	0.00448198	Atp8b4
ENSMUSG00000030126	482.476	401.928	1179.41	1449.39	442.202	1314.4	-1.57175	0.00013153	0.00197596	Tmcc1
ENSMUSG00000079523	1286.18	782.259	4392.57	1764.13	1034.22	3078.35	-1.57372	0.00162429	0.0155379	Tmsb10
ENSMUSG00000022982	173.945	188.366	758.984	321.91	181.156	540.447	-1.57685	0.00246329	0.021847	Sod1
ENSMUSG00000033767	77.4501	184.767	456.98	325.894	131.108	391.437	-1.57696	0.00394019	0.0316834	Tmem131l
ENSMUSG00000031295	116.81	230.359	625.466	415.137	173.584	520.302	-1.58297	0.00192098	0.0178173	Phka2
ENSMUSG00000026655	506.6	449.919	1520.35	1349.79	478.259	1435.07	-1.58534	7.91374e-05	0.0012909	Fam107b
ENSMUSG00000049625	101.574	125.977	506.254	176.891	113.776	341.573	-1.58573	0.00662297	0.0471043	Tifab
ENSMUSG00000034424	135.855	135.576	469.696	346.611	135.715	408.154	-1.58854	0.000825153	0.00901072	Gcsh
ENSMUSG00000021311	77.4501	123.578	352.868	253.385	100.514	303.126	-1.59169	0.00244619	0.0217503	Mtr
ENSMUSG00000028164	259.013	242.356	839.253	674.896	250.685	757.075	-1.59464	0.000205261	0.00288222	Manba
ENSMUSG00000038712	768.153	901.038	3082.03	1963.33	834.595	2522.68	-1.59576	0.000135318	0.0020236	Mindy1
ENSMUSG00000097415	469.779	691.076	2551.93	957.763	580.427	1754.85	-1.59603	0.00173323	0.0163809	AU020206
ENSMUSG00000081534	1419.5	1478.13	3452.38	5311.52	1448.81	4381.95	-1.59669	8.41845e-05	0.00135304	Slc48a1
ENSMUSG00000029033	52.0566	57.5896	169.281	163.346	54.8231	166.313	-1.60077	0.00538733	0.0403281	Acap3
ENSMUSG00000036046	1682.32	2187.21	6795.09	4985.63	1934.76	5890.36	-1.60616	6.08542e-05	0.00103247	5031439G07Rik
ENSMUSG00000028843	1058.91	712.672	4098.51	1310.75	885.79	2704.63	-1.61048	0.00227739	0.0204576	Sh3bgrl3
ENSMUSG00000040945	346.621	358.735	1026.02	1140.23	352.678	1083.13	-1.61875	7.44391e-05	0.00123578	Rcc2
ENSMUSG00000049871	64.7534	81.5853	314.72	135.457	73.1693	225.089	-1.62076	0.0067863	0.0479974	Nlrc3
ENSMUSG00000023147	87.6075	81.5853	325.052	197.608	84.5964	261.33	-1.62736	0.0024584	0.0218293	Wrb
ENSMUSG00000032300	575.162	621.488	2466.9	1230.27	598.325	1848.58	-1.62739	0.000335093	0.00431703	1700017B05Rik
ENSMUSG00000001138	111.731	143.974	534.865	258.166	127.853	396.515	-1.63255	0.00204986	0.0188068	Cnnm3
ENSMUSG00000033307	204.417	165.57	725.604	421.511	184.994	573.558	-1.63272	0.000665333	0.00755375	Mif
ENSMUSG00000040613	1449.97	1947.25	7066.89	3501.97	1698.61	5284.43	-1.63735	0.000277403	0.0036786	Apobec1
ENSMUSG00000004929	59.6747	43.1922	158.155	161.752	51.4335	159.953	-1.63776	0.00557089	0.0413951	Thop1
ENSMUSG00000066595	862.109	748.665	3095.54	1919.51	805.387	2507.53	-1.63856	9.88461e-05	0.00155813	Flvcr1
ENSMUSG00000005057	200.608	424.724	1172.25	777.684	312.666	974.968	-1.64025	0.000850007	0.00922072	Sh2b2
ENSMUSG00000038024	600.556	1107.4	2799.1	2533.85	853.978	2666.47	-1.64247	0.000160079	0.00232238	Dennd4c
ENSMUSG00000030577	229.811	313.144	1075.29	620.713	271.477	848.003	-1.64298	0.000428366	0.00528507	Cd22
ENSMUSG00000060260	118.08	151.173	510.228	332.269	134.626	421.248	-1.64533	0.000796174	0.00873792	Pwwp2b
ENSMUSG00000020553	58.405	64.7883	245.577	140.238	61.5967	192.908	-1.64675	0.00480074	0.0369505	Pctp
ENSMUSG00000030583	49.5173	158.371	360.021	292.428	103.944	326.225	-1.64861	0.00559474	0.0415153	Sipa1l3
ENSMUSG00000038481	241.238	299.946	1126.95	572.905	270.592	849.928	-1.65105	0.000549203	0.00644835	Cdk19
ENSMUSG00000039126	57.1353	45.5918	200.276	122.708	51.3636	161.492	-1.65325	0.00654461	0.0468098	Prune2
ENSMUSG00000059439	64.7534	71.987	271.009	159.362	68.3702	215.185	-1.65391	0.00348369	0.0287531	Bcas3
ENSMUSG00000039145	130.776	311.944	787.595	607.168	221.36	697.381	-1.65483	0.0012038	0.0122671	Camk1d
ENSMUSG00000026496	192.99	215.961	839.253	448.603	204.476	643.928	-1.65485	0.000575698	0.00669351	Parp1
ENSMUSG00000034641	961.143	1491.33	4013.47	3733.04	1226.24	3873.26	-1.6592	4.8491e-05	0.000851352	Cd300ld
ENSMUSG00000072940	139.664	67.1879	480.027	173.704	103.426	326.866	-1.66103	0.0069457	0.0488172	Gm10443
ENSMUSG00000073755	45.7083	45.5918	166.897	121.912	45.65	144.404	-1.66144	0.00657438	0.0469076	5730409E04Rik
ENSMUSG00000033016	179.024	199.164	751.831	445.416	189.094	598.623	-1.66242	0.000427991	0.00528507	Nfatc1
ENSMUSG00000049553	116.81	208.762	526.918	505.973	162.786	516.445	-1.66488	0.000571397	0.00665531	Polr1a
ENSMUSG00000032238	116.81	206.363	523.739	502.786	161.586	513.262	-1.66664	0.000550696	0.00645431	Rora
ENSMUSG00000017400	210.766	331.14	868.659	855.772	270.953	862.215	-1.66957	0.000161555	0.00233695	Stac2
ENSMUSG00000024413	878.614	2422.36	5938.35	4580.05	1650.49	5259.2	-1.67183	0.000726695	0.00809737	Npc1
ENSMUSG00000058486	676.736	1069.01	2602.8	2967.31	872.872	2785.06	-1.67371	5.72512e-05	0.000981551	Wdr91
ENSMUSG00000078122	48.2476	55.1901	197.892	132.27	51.7188	165.081	-1.67406	0.00495327	0.0378866	F630028O10Rik
ENSMUSG00000060803	68.5624	50.3909	227.298	152.19	59.4767	189.744	-1.67443	0.00387165	0.0312664	Gstp1
ENSMUSG00000020893	54.596	181.167	488.77	265.337	117.882	377.053	-1.67619	0.00623915	0.0450835	Per1
ENSMUSG00000052949	68.5624	85.1847	293.262	198.405	76.8735	245.833	-1.67665	0.00190783	0.017733	Rnf157
ENSMUSG00000037295	676.736	596.293	2516.97	1556.17	636.514	2036.57	-1.67793	7.71242e-05	0.00126752	Ldlrap1
ENSMUSG00000023805	129.507	206.363	539.634	536.252	167.935	537.943	-1.67892	0.000339005	0.00435169	Synj2
ENSMUSG00000030314	342.812	491.911	1737.32	937.843	417.362	1337.58	-1.68005	0.000288593	0.00379703	Atg7
ENSMUSG00000074785	775.771	1023.42	3756.77	2021.5	899.593	2889.14	-1.68321	0.000148919	0.00218464	Plxnc1
ENSMUSG00000042770	121.889	58.7894	341.741	238.246	90.3391	289.993	-1.68386	0.00258522	0.0227246	Hebp1
ENSMUSG00000026360	413.914	309.544	1788.18	537.845	361.729	1163.01	-1.68503	0.00211874	0.0192299	Rgs2
ENSMUSG00000040560	260.283	391.13	1204.84	898.002	325.706	1051.42	-1.69037	0.000129254	0.00195522	Wdr7
ENSMUSG00000017119	201.878	451.119	1349.48	760.952	326.498	1055.22	-1.69193	0.000921204	0.00983042	Nbr1
ENSMUSG00000027864	262.822	400.728	1115.83	1028.68	331.775	1072.25	-1.69202	9.0405e-05	0.00143891	Ptgfrn
ENSMUSG00000054428	85.0682	52.7905	302.004	143.425	68.9293	222.715	-1.69297	0.00491976	0.037688	Atpif1
ENSMUSG00000030671	153.631	175.168	655.667	407.966	164.4	531.816	-1.69355	0.000361567	0.00455723	Pde3b
ENSMUSG00000001995	113.001	202.764	695.404	329.878	157.882	512.641	-1.69847	0.00156836	0.0151354	Sipa1l2
ENSMUSG00000013236	220.923	323.942	1014.89	756.171	272.432	885.532	-1.70029	0.000137431	0.0020482	Ptprs
ENSMUSG00000042507	161.249	235.158	563.476	726.689	198.203	645.082	-1.70204	0.000201426	0.00283444	Elmsan1
ENSMUSG00000030847	256.474	266.352	1220.73	480.475	261.413	850.604	-1.70213	0.000867974	0.00937684	Bag3
ENSMUSG00000022389	215.845	177.568	736.731	543.423	196.706	640.077	-1.70246	0.000154834	0.00225628	Tef
ENSMUSG00000057329	59.6747	59.9892	116.828	273.305	59.8319	195.066	-1.70495	0.00571181	0.0422506	Bcl2
ENSMUSG00000031749	115.54	142.774	416.448	427.089	129.157	421.768	-1.70694	0.000265712	0.00354147	St3gal2
ENSMUSG00000009569	402.487	530.305	1717.45	1329.87	466.396	1523.66	-1.70774	4.19407e-05	0.000755567	Mkl2
ENSMUSG00000020340	434.228	782.259	1095.16	2886.83	608.244	1991	-1.71059	0.00103156	0.01078	Cyfip2
ENSMUSG00000021476	81.2591	64.7883	324.257	153.784	73.0237	239.02	-1.71117	0.00326386	0.0273419	Habp4
ENSMUSG00000041164	349.16	777.46	1593.47	2105.96	563.31	1849.72	-1.71499	0.000302361	0.00395755	Zmiz2
ENSMUSG00000029455	870.996	1047.41	4453.76	1845.41	959.204	3149.59	-1.71521	0.000319534	0.0041533	Aldh2
ENSMUSG00000020143	680.545	1443.34	3997.58	2979.26	1061.94	3488.42	-1.7157	0.000192841	0.00273714	Dock2
ENSMUSG00000071711	64.7534	68.3877	319.488	117.928	66.5705	218.708	-1.71596	0.00580572	0.0428486	Mpst
ENSMUSG00000001962	196.799	161.971	786.8	392.029	179.385	589.415	-1.71645	0.000566666	0.00660607	Fam50a
ENSMUSG00000000631	161.249	265.152	812.232	590.435	213.2	701.333	-1.71736	0.000251816	0.00338031	Myo18a
ENSMUSG00000020053	2643.46	2103.22	6752.97	8917.87	2373.34	7835.42	-1.72312	1.22359e-05	0.000267378	Igf1
ENSMUSG00000036820	245.047	249.555	1051.45	583.263	247.301	817.357	-1.72469	0.000200979	0.0028312	Amdhd2
ENSMUSG00000030768	57.1353	73.1868	217.761	213.545	65.1611	215.653	-1.72599	0.00151249	0.0146936	Disp1
ENSMUSG00000040687	123.158	161.971	522.149	421.511	142.565	471.83	-1.72621	0.000229926	0.00316151	Madd
ENSMUSG00000021069	239.968	214.761	1064.17	440.635	227.365	752.401	-1.7266	0.000706359	0.00791787	Pygl
ENSMUSG00000037172	95.2255	203.963	449.827	541.033	149.594	495.43	-1.72668	0.000744617	0.00825499	E330009J07Rik
ENSMUSG00000038068	213.305	166.77	863.89	395.217	190.038	629.554	-1.72831	0.000671209	0.00758871	Rnf144b
ENSMUSG00000052684	549.769	817.053	2872.22	1663.73	683.411	2267.98	-1.73043	0.000107326	0.00166985	Jun
ENSMUSG00000010047	68.5624	75.5864	294.057	184.859	72.0744	239.458	-1.732	0.00157818	0.0151947	Hyal2
ENSMUSG00000064341	5930.65	6038.51	21008.4	18793.5	5984.58	19900.9	-1.73351	3.20328e-06	8.25364e-05	mt-Nd1
ENSMUSG00000026640	30.4722	65.9881	161.334	160.158	48.2301	160.746	-1.73486	0.00577028	0.042635	Plxna2
ENSMUSG00000058546	168.867	86.3845	624.671	224.7	127.626	424.686	-1.73523	0.00339919	0.0282154	Rpl23a
ENSMUSG00000016933	45.7083	57.5896	188.355	156.174	51.6489	172.265	-1.73717	0.00282459	0.0244518	Plcg1
ENSMUSG00000021830	97.7649	139.175	527.712	264.54	118.47	396.126	-1.74092	0.00106168	0.011042	Txndc16
ENSMUSG00000029919	355.509	597.492	2356.43	829.477	476.501	1592.95	-1.74096	0.00103244	0.0107807	Hpgds
ENSMUSG00000060216	278.059	293.947	1122.18	798.401	286.003	960.292	-1.74739	4.77431e-05	0.000842734	Arrb2
ENSMUSG00000007817	1199.84	2208.8	6141.01	5313.91	1704.32	5727.46	-1.7486	4.64634e-05	0.000825701	Zmiz1
ENSMUSG00000028708	181.563	227.959	840.843	537.845	204.761	689.344	-1.75102	0.000146515	0.0021639	Mknk1
ENSMUSG00000001552	111.731	111.58	541.223	212.748	111.656	376.985	-1.75547	0.00168846	0.0160465	Jup
ENSMUSG00000005580	34.2812	67.1879	181.202	162.549	50.7346	171.876	-1.75862	0.00394416	0.031684	Adcy9
ENSMUSG00000035198	44.4386	41.9924	156.565	136.254	43.2155	146.41	-1.76057	0.00365982	0.0298759	Tubg1
ENSMUSG00000048707	44.4386	31.1944	154.976	101.195	37.8165	128.085	-1.7611	0.00713466	0.0499846	Tprn
ENSMUSG00000067369	34.2812	61.189	193.124	132.27	47.7351	162.697	-1.76756	0.0045308	0.0353071	Trmt2b
ENSMUSG00000013974	165.058	101.982	194.713	716.33	133.52	455.522	-1.77094	0.0039451	0.031684	Mcemp1
ENSMUSG00000054452	384.711	289.148	1492.54	809.557	336.93	1151.05	-1.77263	0.000128078	0.00194415	Aes
ENSMUSG00000049191	60.9443	62.3888	280.546	141.035	61.6666	210.79	-1.77321	0.00260045	0.0228281	Rtl5
ENSMUSG00000041992	78.7198	64.7883	241.603	250.198	71.7541	245.9	-1.77743	0.000725515	0.00809737	Rapgef5
ENSMUSG00000026170	63.4837	67.1879	350.484	98.0074	65.3358	224.245	-1.77905	0.007027	0.0493357	Cyp27a1
ENSMUSG00000027111	518.027	493.111	2590.88	880.473	505.569	1735.67	-1.77954	0.000540148	0.00636913	Itga6
ENSMUSG00000034593	1833.41	3138.64	10485.1	6594.38	2486.02	8539.74	-1.7803	5.22528e-05	0.000910087	Myo5a
ENSMUSG00000028576	31.7418	37.1933	133.518	103.585	34.4676	118.551	-1.78168	0.00652369	0.0467276	Ift74
ENSMUSG00000027187	896.39	817.053	2795.92	3097.19	856.721	2946.56	-1.78217	3.93942e-06	9.89759e-05	Cat
ENSMUSG00000041695	239.968	297.546	647.719	1201.59	268.757	924.653	-1.78242	0.000138857	0.00206166	Kcnj2
ENSMUSG00000022672	60.9443	107.981	322.667	258.963	84.4625	290.815	-1.78257	0.000898689	0.00963256	Prkdc
ENSMUSG00000000326	143.473	140.375	735.141	241.433	141.924	488.287	-1.78265	0.00168234	0.016	Comt
ENSMUSG00000037370	175.215	183.567	882.964	352.189	179.391	617.577	-1.78347	0.00067681	0.00764544	Enpp1
ENSMUSG00000049932	43.1689	61.189	144.644	216.732	52.179	180.688	-1.79102	0.00254875	0.0224794	H2afx
ENSMUSG00000045404	229.811	221.96	575.397	990.432	225.886	782.915	-1.7933	9.97759e-05	0.00157083	Kcnk13
ENSMUSG00000025408	59.6747	94.7829	329.025	207.967	77.2288	268.496	-1.79673	0.00114655	0.0118215	Ddit3
ENSMUSG00000031903	510.409	429.523	2168.07	1105.17	469.966	1636.62	-1.80019	8.04574e-05	0.00130918	Pla2g15
ENSMUSG00000026430	115.54	113.979	443.469	356.173	114.76	399.821	-1.80077	0.00015349	0.002245	Rassf5
ENSMUSG00000022051	1283.64	1034.21	5161.09	2937.03	1158.93	4049.06	-1.80485	2.66477e-05	0.00051848	Bnip3l
ENSMUSG00000024174	105.383	183.567	161.334	849.397	144.475	505.365	-1.80606	0.00655401	0.0468169	Pot1b
ENSMUSG00000037306	349.16	454.718	1957.46	854.178	401.939	1405.82	-1.80622	0.000204379	0.00287291	Man1c1
ENSMUSG00000029559	45.7083	31.1944	171.665	98.0074	38.4513	134.836	-1.81124	0.00598023	0.0437864	2210016L21Rik
ENSMUSG00000029404	48.2476	57.5896	224.914	147.409	52.9186	186.161	-1.81423	0.00190311	0.0177142	Arl6ip4
ENSMUSG00000026811	128.237	181.167	538.839	550.594	154.702	544.716	-1.81548	7.66201e-05	0.00126322	St6galnac6
ENSMUSG00000037824	425.341	496.711	2036.94	1211.94	461.026	1624.44	-1.81694	3.03953e-05	0.00057941	Tspan14
ENSMUSG00000075595	126.967	325.141	899.654	694.816	226.054	797.235	-1.81759	0.000433187	0.0053245	Zfp652
ENSMUSG00000041895	36.8205	37.1933	155.77	105.975	37.0069	130.873	-1.82228	0.00453083	0.0353071	Wipi1
ENSMUSG00000022106	238.699	163.171	1088.01	334.659	200.935	711.334	-1.82411	0.00130782	0.0130533	Rcbtb2
ENSMUSG00000040618	60.9443	58.7894	246.372	177.688	59.8669	212.03	-1.82454	0.00102764	0.0107485	Pck2
ENSMUSG00000007570	64.7534	28.7948	227.298	104.382	46.7741	165.84	-1.82783	0.00681968	0.0481637	Fance
ENSMUSG00000037613	29.2025	62.3888	180.408	145.816	45.7956	163.112	-1.83062	0.00375868	0.0305611	Tnfrsf23
ENSMUSG00000022817	963.682	950.229	5333.55	1477.28	956.956	3405.42	-1.83131	0.000651565	0.0074501	Itgb5
ENSMUSG00000019790	260.283	539.903	1544.99	1303.58	400.093	1424.28	-1.83141	8.33022e-05	0.00134351	Stxbp5
ENSMUSG00000029189	224.732	241.157	1022.05	637.446	232.944	829.746	-1.83261	4.76842e-05	0.000842734	Sel1l3
ENSMUSG00000079020	182.833	196.765	743.089	611.948	189.799	677.519	-1.83569	2.70212e-05	0.000522385	Slc45a4
ENSMUSG00000074622	1001.77	884.241	5388.39	1367.32	943.007	3377.85	-1.84079	0.00085771	0.00928891	Mafb
ENSMUSG00000037020	30.4722	49.1911	179.613	106.772	39.8317	143.193	-1.84461	0.00460965	0.0357937	Wdr62
ENSMUSG00000042444	337.733	502.71	1667.38	1356.96	420.221	1512.17	-1.84714	1.39864e-05	0.000299726	Mindy2
ENSMUSG00000033777	1519.8	2619.13	8231.2	6670.88	2069.46	7451.04	-1.84811	1.18555e-05	0.000261312	Tlr13
ENSMUSG00000028327	149.822	369.533	1154.77	717.127	259.678	935.948	-1.84909	0.00037204	0.00467296	Stra6l
ENSMUSG00000022788	314.879	523.106	1692.81	1328.28	418.992	1510.55	-1.84976	2.51749e-05	0.000492789	Fgd4
ENSMUSG00000041096	53.3263	58.7894	251.14	154.581	56.0579	202.86	-1.85525	0.0012902	0.012907	Tspyl2
ENSMUSG00000040249	2605.37	10657.7	28769.9	19448.5	6631.53	24109.2	-1.86214	0.000843057	0.00917567	Lrp1
ENSMUSG00000032898	50.787	53.9903	228.887	152.987	52.3886	190.937	-1.86561	0.00126125	0.0126894	Fbxo21
ENSMUSG00000042870	123.158	173.969	660.435	425.495	148.564	542.965	-1.86928	0.000108253	0.00168016	Tom1
ENSMUSG00000022947	62.214	34.7937	118.417	235.855	48.5039	177.136	-1.8701	0.00344124	0.0284923	Cbr3
ENSMUSG00000031023	55.8657	47.9914	209.019	171.314	51.9285	190.166	-1.87311	0.000991203	0.0104583	Akip1
ENSMUSG00000030083	73.6411	65.9881	336.178	175.298	69.8146	255.738	-1.87333	0.000893151	0.00958566	Abtb1
ENSMUSG00000062753	86.3378	70.7873	410.09	165.736	78.5625	287.913	-1.8741	0.00136178	0.0135097	AI413582
ENSMUSG00000026357	62.214	57.5896	283.725	156.174	59.9018	219.95	-1.87671	0.00113547	0.0117258	Rgs18
ENSMUSG00000022265	187.912	218.361	1068.94	423.902	203.136	746.419	-1.8774	0.000297559	0.00390639	Ank
ENSMUSG00000033174	114.271	182.367	470.49	619.917	148.319	545.204	-1.8774	8.99432e-05	0.0014333	Mgll
ENSMUSG00000032322	140.934	136.775	718.452	302.787	138.855	510.619	-1.87872	0.000384474	0.00481143	Pstpip1
ENSMUSG00000043004	135.855	218.361	748.652	558.562	177.108	653.607	-1.88319	6.27368e-05	0.00105757	Gng2
ENSMUSG00000064363	3344.32	4821.93	15558.8	14707.5	4083.13	15133.1	-1.88993	1.4722e-06	4.23418e-05	mt-Nd4
ENSMUSG00000035697	255.204	418.725	1891.5	611.152	336.965	1251.33	-1.89254	0.000550612	0.00645431	Arhgap45
ENSMUSG00000020284	43.1689	38.3931	131.928	171.314	40.781	151.621	-1.89487	0.00191423	0.0177798	1810043G02Rik
ENSMUSG00000030980	234.89	377.932	1387.63	893.222	306.411	1140.43	-1.89566	3.69953e-05	0.000685301	Knop1
ENSMUSG00000029735	22.8541	32.3942	103.317	102.788	27.6242	103.053	-1.89812	0.00619736	0.0448556	Tpk1
ENSMUSG00000022105	266.632	475.114	1626.85	1141.03	370.873	1383.94	-1.89941	3.27591e-05	0.000618181	Rb1
ENSMUSG00000034312	453.274	1348.56	4032.55	2700.38	900.915	3366.47	-1.90156	0.000237071	0.003232	Iqsec1
ENSMUSG00000024773	109.192	263.952	739.91	662.147	186.572	701.029	-1.90886	0.000178571	0.00254561	Atg2a
ENSMUSG00000000881	99.0346	107.981	499.101	279.68	103.508	389.39	-1.91133	0.000195089	0.00276007	Dlg3
ENSMUSG00000049103	63.4837	75.5864	402.937	120.318	69.535	261.627	-1.91141	0.00274542	0.0238609	Ccr2
ENSMUSG00000032915	126.967	85.1847	123.981	674.896	106.076	399.438	-1.91328	0.00480088	0.0369505	Adgre4
ENSMUSG00000016087	176.485	106.781	691.43	375.297	141.633	533.363	-1.91364	0.000200557	0.00282828	Fli1
ENSMUSG00000018474	96.4952	265.152	839.253	524.3	180.824	681.776	-1.91383	0.000457647	0.00557811	Chd3
ENSMUSG00000064370	5873.51	6724.79	26082	21417.4	6299.15	23749.7	-1.91467	4.47542e-07	1.45176e-05	mt-Cytb
ENSMUSG00000025026	265.362	253.154	1184.17	777.684	259.258	980.929	-1.91981	1.18751e-05	0.000261312	Add3
ENSMUSG00000042473	41.8992	106.781	259.088	308.365	74.34	283.726	-1.93054	0.00088881	0.00955556	Tbc1d8b
ENSMUSG00000005534	125.698	199.164	697.788	541.829	162.431	619.809	-1.93136	3.99766e-05	0.000729197	Insr
ENSMUSG00000029217	239.968	171.569	1161.13	411.153	205.769	786.139	-1.93405	0.000350184	0.0044589	Tec
ENSMUSG00000046658	21.5845	29.9946	85.038	112.35	25.7895	98.6939	-1.93496	0.00651979	0.0467252	Zfp316
ENSMUSG00000031378	158.709	371.933	1246.96	784.059	265.321	1015.51	-1.93579	0.000145133	0.00214591	Abcd1
ENSMUSG00000020747	58.405	159.571	537.249	298.803	108.988	418.026	-1.93815	0.000869526	0.00938587	Tmem94
ENSMUSG00000045817	1474.09	1674.9	8155.7	3924.28	1574.49	6039.99	-1.93964	1.42436e-05	0.000303547	Zfp36l2
ENSMUSG00000031565	272.98	291.548	1125.36	1046.21	282.264	1085.79	-1.94355	2.25886e-06	6.14626e-05	Fgfr1
ENSMUSG00000036985	147.282	268.752	994.229	607.168	208.017	800.698	-1.94396	7.48028e-05	0.00124025	Zdhhc9
ENSMUSG00000016349	40.6296	56.3899	281.341	92.4297	48.5097	186.885	-1.94508	0.00379104	0.0307861	Eef1a2
ENSMUSG00000039671	151.091	202.764	861.506	501.989	176.927	681.748	-1.94572	4.67496e-05	0.000828541	Zmynd8
ENSMUSG00000000149	497.712	430.722	2275.36	1306.76	464.217	1791.06	-1.94803	8.77716e-06	0.000201245	Gna12
ENSMUSG00000025409	68.5624	199.164	655.667	380.077	133.863	517.872	-1.95071	0.000665813	0.00755375	Mbd6
ENSMUSG00000032349	256.474	273.551	1305.77	754.577	265.012	1030.17	-1.9587	1.46231e-05	0.000309326	Elovl5
ENSMUSG00000079334	90.1468	139.175	592.087	301.193	114.661	446.64	-1.96107	0.0002139	0.00299072	Nat6
ENSMUSG00000040616	96.4952	86.3845	429.164	282.867	91.4398	356.015	-1.96129	0.000105639	0.00164739	Tmem51
ENSMUSG00000014470	154.9	137.975	739.91	405.575	146.438	572.743	-1.96778	5.63163e-05	0.000968005	Rnf166
ENSMUSG00000073492	68.5624	245.956	699.378	535.455	157.259	617.416	-1.972	0.000632897	0.00726199	Gm10521
ENSMUSG00000037221	92.6862	56.3899	362.405	223.903	74.538	293.154	-1.9767	0.000339733	0.00435542	Mospd3
ENSMUSG00000021023	19.0451	27.595	98.5487	85.2584	23.3201	91.9036	-1.97713	0.0066818	0.0474455	1110008L16Rik
ENSMUSG00000024197	243.777	260.353	1384.45	604.777	252.065	994.614	-1.98029	5.74947e-05	0.000984391	Plin3
ENSMUSG00000025025	166.327	142.774	961.644	258.166	154.551	609.905	-1.98066	0.000780165	0.00857658	Mxi1
ENSMUSG00000023915	424.071	469.116	2260.26	1270.91	446.593	1765.59	-1.98306	6.6692e-06	0.000155358	Tnfrsf21
ENSMUSG00000021185	43.1689	55.1901	212.992	176.095	49.1795	194.543	-1.98322	0.000524515	0.00623099	Dglucy
ENSMUSG00000072494	30.4722	27.595	110.47	119.521	29.0336	114.996	-1.98615	0.00286088	0.0247008	Ppp1r3e
ENSMUSG00000049313	185.372	315.543	938.597	1047.8	250.458	993.2	-1.98699	9.99674e-06	0.000224884	Sorl1
ENSMUSG00000027947	186.642	337.139	1390.01	697.207	261.891	1043.61	-1.9941	7.02656e-05	0.00117226	Il6ra
ENSMUSG00000026409	27.9328	25.1955	112.854	98.8042	26.5641	105.829	-1.99459	0.00368807	0.0300803	Pfkfb2
ENSMUSG00000021003	704.669	676.678	3349.86	2168.91	690.674	2759.39	-1.99829	1.3262e-06	3.88238e-05	Galc
ENSMUSG00000027624	223.463	307.145	1506.05	614.339	265.304	1060.19	-1.99838	8.48387e-05	0.00136022	Epb41l1
ENSMUSG00000030872	179.024	265.152	867.864	907.564	222.088	887.714	-1.9985	5.21684e-06	0.000124852	Gga2
ENSMUSG00000026473	379.632	506.309	2332.58	1215.93	442.971	1774.26	-2.00177	1.24619e-05	0.000270592	Glul
ENSMUSG00000014778	55.8657	73.1868	263.061	254.182	64.5262	258.622	-2.00215	0.000154771	0.00225628	Fhod1
ENSMUSG00000024169	24.1238	33.594	167.692	63.7446	28.8589	115.718	-2.00253	0.00669265	0.0474968	Ift140
ENSMUSG00000020818	327.576	367.134	1860.5	926.688	347.355	1393.6	-2.00425	1.52113e-05	0.000319705	Mfsd11
ENSMUSG00000038843	96.4952	117.579	556.323	302.787	107.037	429.555	-2.00439	9.30384e-05	0.00147545	Gcnt1
ENSMUSG00000029050	358.048	669.48	2627.43	1498	513.764	2062.72	-2.0051	2.34082e-05	0.000461652	Ski
ENSMUSG00000031101	195.53	202.764	975.155	629.478	199.147	802.317	-2.0103	7.91892e-06	0.000182846	Sash3
ENSMUSG00000031438	1894.35	1500.93	6730.72	6953.74	1697.64	6842.23	-2.01098	1.60968e-07	6.00711e-06	Rnf128
ENSMUSG00000050106	20.3148	28.7948	102.522	95.6169	24.5548	99.0697	-2.0111	0.00459756	0.0357209	Tmc8
ENSMUSG00000022708	71.1017	128.377	330.615	474.101	99.7393	402.358	-2.01117	0.000113176	0.00174624	Zbtb20
ENSMUSG00000055485	66.023	274.751	534.865	842.226	170.387	688.545	-2.01372	0.000840189	0.00915206	Soga1
ENSMUSG00000041633	67.2927	109.18	462.543	250.994	88.2365	356.769	-2.01464	0.000218335	0.00303333	Kctd12b
ENSMUSG00000004099	264.092	293.947	1384.45	870.911	279.02	1127.68	-2.01482	4.59714e-06	0.000112905	Dnmt1
ENSMUSG00000073557	243.777	561.499	683.483	2572.1	402.638	1627.79	-2.01507	0.000736829	0.00818942	Ppp1r12b
ENSMUSG00000010751	25.3935	34.7937	120.007	123.505	30.0936	121.756	-2.01531	0.00226402	0.0203793	Tnfrsf22
ENSMUSG00000067344	24.1238	71.987	305.978	83.6648	48.0554	194.821	-2.01751	0.00661276	0.0470802	Rps25-ps1
ENSMUSG00000062604	135.855	200.364	764.547	598.403	168.11	681.475	-2.01871	1.09192e-05	0.0002419	Srpk2
ENSMUSG00000032549	29.2025	25.1955	138.286	82.0712	27.199	110.179	-2.01877	0.00392001	0.0315441	Rab6b
ENSMUSG00000021559	473.588	1027.02	2872.22	3211.14	750.302	3041.68	-2.01908	1.03627e-05	0.000231922	Dapk1
ENSMUSG00000036918	305.991	333.54	1760.37	835.851	319.766	1298.11	-2.02127	1.83722e-05	0.000377075	Ttc7
ENSMUSG00000021908	86.3378	149.973	506.254	458.961	118.155	482.608	-2.02921	3.53174e-05	0.000657937	Gm6768
ENSMUSG00000034226	97.7649	77.986	524.533	192.828	87.8754	358.68	-2.02956	0.000483667	0.00581954	Rhov
ENSMUSG00000029338	156.17	425.923	1573.6	804.776	291.047	1189.19	-2.0301	0.00018857	0.00268232	Antxr2
ENSMUSG00000020261	322.497	410.326	2050.45	943.421	366.412	1496.93	-2.03033	2.10455e-05	0.000422872	Slc36a1
ENSMUSG00000029674	49.5173	67.1879	279.751	197.608	58.3526	238.68	-2.03138	0.000251351	0.00337753	Limk1
ENSMUSG00000020883	142.203	190.766	829.716	536.252	166.485	682.984	-2.03606	1.3412e-05	0.000287886	Fbxl20
ENSMUSG00000024299	34.2812	53.9903	249.551	113.147	44.1357	181.349	-2.03756	0.00156558	0.0151197	Adamts10
ENSMUSG00000037326	43.1689	83.9849	318.694	203.983	63.5769	261.338	-2.03784	0.000415068	0.00514034	Capn15
ENSMUSG00000019302	1745.8	3316.2	13122.9	7688.4	2531	10405.6	-2.03952	8.85947e-06	0.000202073	Atp6v0a1
ENSMUSG00000036565	347.891	608.291	2330.2	1620.71	478.091	1975.45	-2.04654	5.02314e-06	0.0001211	Ttyh3
ENSMUSG00000022364	43.1689	39.5929	162.128	180.079	41.3809	171.104	-2.04812	0.000507174	0.00606344	Tbc1d31
ENSMUSG00000034786	100.304	164.37	738.32	358.564	132.337	548.442	-2.05046	0.000100661	0.00157915	Gpsm3
ENSMUSG00000018931	83.7985	95.9827	422.806	322.707	89.8906	372.756	-2.05169	3.10673e-05	0.000590504	Natd1
ENSMUSG00000038886	139.664	211.162	1052.25	403.185	175.413	727.715	-2.05221	0.000137836	0.00204957	Man2a2
ENSMUSG00000005442	361.857	1069.01	3936.38	2019.11	715.432	2977.75	-2.05709	0.000132734	0.00199178	Cic
ENSMUSG00000039952	270.441	608.291	2313.51	1353.78	439.366	1833.64	-2.06085	3.29781e-05	0.000620528	Dag1
ENSMUSG00000047415	81.2591	92.3834	187.56	538.642	86.8213	363.101	-2.06402	0.000435212	0.00534101	Gpr68
ENSMUSG00000035493	465.97	806.255	1567.24	3757.75	636.113	2662.49	-2.06525	3.79481e-05	0.000698022	Tgfbi
ENSMUSG00000025764	76.1804	63.5886	263.061	322.707	69.8845	292.884	-2.06776	6.26641e-05	0.00105757	Jade1
ENSMUSG00000037971	16.5058	25.1955	104.112	70.9159	20.8506	87.5139	-2.06777	0.00642338	0.0461351	1110032A03Rik
ENSMUSG00000020604	38.0902	23.9957	195.508	64.5414	31.0429	130.025	-2.06779	0.00523308	0.0393997	Arsg
ENSMUSG00000095098	30.4722	22.7959	139.081	84.4616	26.634	111.771	-2.07029	0.00314534	0.0265281	Ccdc85b
ENSMUSG00000033740	25.3935	40.7927	117.623	160.955	33.0931	139.289	-2.07186	0.00146318	0.01431	St18
ENSMUSG00000032232	114.271	101.982	586.524	322.707	108.126	454.615	-2.07215	4.2172e-05	0.000758691	Cgnl1
ENSMUSG00000042029	92.6862	133.176	586.524	364.938	112.931	475.731	-2.07407	3.31695e-05	0.000622343	Ncapg2
ENSMUSG00000041642	99.0346	179.968	731.962	445.416	139.501	588.689	-2.07641	4.28515e-05	0.000767756	Kif21b
ENSMUSG00000034902	599.286	1210.58	3921.28	3727.47	904.934	3824.38	-2.07914	2.83364e-06	7.44754e-05	Pip5k1c
ENSMUSG00000041439	50.787	77.986	414.858	129.88	64.3865	272.369	-2.07994	0.00115601	0.0118742	Mfsd6
ENSMUSG00000024818	77.4501	61.189	308.362	278.086	69.3195	293.224	-2.0813	5.3772e-05	0.000930368	Slc25a45
ENSMUSG00000062981	100.304	64.7883	440.29	258.166	82.5463	349.228	-2.08181	0.00010558	0.00164739	Mrpl42
ENSMUSG00000061536	63.4837	117.579	352.073	420.715	90.5313	386.394	-2.09235	5.40677e-05	0.000934253	Sec22c
ENSMUSG00000041199	24.1238	21.5961	118.417	76.4936	22.86	97.4555	-2.09238	0.00397326	0.0318493	Rpusd1
ENSMUSG00000032855	76.1804	296.347	744.678	846.21	186.264	795.444	-2.09343	0.000274911	0.00364924	Pkd1
ENSMUSG00000021108	233.62	176.368	1036.35	717.924	204.994	877.137	-2.09757	2.90211e-06	7.58192e-05	Prkch
ENSMUSG00000074063	38.0902	44.392	144.644	208.764	41.2411	176.704	-2.09866	0.000455293	0.00555457	Osgin1
ENSMUSG00000033033	30.4722	22.7959	134.312	94.0233	26.634	114.168	-2.10093	0.00226827	0.0204035	Calhm2
ENSMUSG00000052102	342.812	341.938	1711.09	1229.47	342.375	1470.28	-2.10245	4.45399e-07	1.44948e-05	Gnpda1
ENSMUSG00000051483	24.1238	27.595	141.465	81.2744	25.8594	111.37	-2.10611	0.00279184	0.0242002	Cbr1
ENSMUSG00000026207	17.7754	26.3952	130.339	60.5574	22.0853	95.448	-2.1102	0.0059862	0.0437864	Speg
ENSMUSG00000026437	487.555	493.111	2554.32	1682.86	490.333	2118.59	-2.11126	3.94244e-07	1.3024e-05	Cdk18
ENSMUSG00000020823	248.856	430.722	1785	1154.57	339.789	1469.79	-2.11252	4.47028e-06	0.000110202	Sec14l1
ENSMUSG00000050022	135.855	142.774	735.936	470.913	139.315	603.425	-2.11475	6.3645e-06	0.000149054	Amz1
ENSMUSG00000097328	267.901	182.367	1393.19	561.75	225.134	977.471	-2.1186	4.26208e-05	0.000765715	Tnfsf12
ENSMUSG00000045216	90.1468	160.771	661.23	430.276	125.459	545.753	-2.12015	2.6685e-05	0.00051848	Hs6st1
ENSMUSG00000001419	233.62	559.099	2144.23	1313.94	396.36	1729.08	-2.1247	2.29707e-05	0.00045439	Mef2d
ENSMUSG00000018548	79.9895	77.986	360.815	328.285	78.9877	344.55	-2.12508	1.61759e-05	0.000337814	Trim37
ENSMUSG00000034854	681.815	1123	4197.06	3690.81	902.406	3943.94	-2.12763	3.53249e-07	1.20648e-05	Mfsd12
ENSMUSG00000029461	147.282	203.963	917.139	622.307	175.623	769.723	-2.13142	3.57269e-06	9.16944e-05	Fam168a
ENSMUSG00000002393	25.3935	29.9946	142.26	101.195	27.694	121.727	-2.13537	0.00146829	0.0143492	Nr2f6
ENSMUSG00000029098	175.215	363.535	1685.66	695.613	269.375	1190.64	-2.14358	6.4541e-05	0.00108381	Acox3
ENSMUSG00000045092	152.361	157.172	736.731	631.072	154.766	683.901	-2.14365	1.02016e-06	3.05739e-05	S1pr1
ENSMUSG00000037936	101.574	147.573	673.151	431.073	124.574	552.112	-2.14734	1.09184e-05	0.0002419	Scarb1
ENSMUSG00000025223	57.1353	155.972	602.419	345.018	106.554	473.718	-2.15111	0.000175548	0.00250797	Ldb1
ENSMUSG00000030956	83.7985	179.968	635.798	537.049	131.883	586.423	-2.15159	2.12187e-05	0.000424212	Fam53b
ENSMUSG00000031214	60.9443	37.1933	321.873	114.74	49.0688	218.307	-2.15465	0.000981196	0.0103777	Ophn1
ENSMUSG00000020661	1413.15	2238.8	9611.68	6693.19	1825.97	8152.43	-2.15849	3.242e-07	1.13082e-05	Dnmt3a
ENSMUSG00000008734	246.317	437.921	1847.79	1209.55	342.119	1528.67	-2.15931	2.8889e-06	7.56247e-05	Gprc5b
ENSMUSG00000009905	49.5173	43.1922	216.171	198.405	46.3548	207.288	-2.16131	0.000119712	0.00183199	Kdsr
ENSMUSG00000026458	49.5173	22.7959	205.045	117.928	36.1566	161.486	-2.16136	0.00117774	0.0120578	Ppfia4
ENSMUSG00000040061	53.3263	82.7851	385.453	224.7	68.0557	305.076	-2.16336	9.17666e-05	0.00145881	Plcb2
ENSMUSG00000021180	12.6967	26.3952	80.2695	95.6169	19.546	87.9432	-2.16682	0.00501367	0.0381405	Rps6ka5
ENSMUSG00000029570	95.2255	107.981	608.777	305.974	101.603	457.375	-2.17021	2.87501e-05	0.000551253	Lfng
ENSMUSG00000039568	111.731	97.1825	700.967	239.839	104.457	470.403	-2.17121	0.000143624	0.00212599	Ubald1
ENSMUSG00000035900	44.4386	58.7894	286.109	179.282	51.614	232.695	-2.17181	0.000142214	0.00210751	Gramd4
ENSMUSG00000042903	20.3148	85.1847	324.257	152.19	52.7497	238.224	-2.1727	0.00189577	0.0176584	Foxo4
ENSMUSG00000053580	69.8321	63.5886	317.104	286.851	66.7103	301.978	-2.17873	1.94289e-05	0.000394444	Tanc2
ENSMUSG00000058099	693.242	1547.72	4684.24	5492.4	1120.48	5088.32	-2.1829	1.98364e-06	5.47694e-05	Nfam1
ENSMUSG00000106847	41.8992	49.1911	248.756	165.736	45.5452	207.246	-2.18547	0.000160801	0.00233029	Peg13
ENSMUSG00000040857	35.5509	31.1944	203.455	100.398	33.3726	151.927	-2.18709	0.000902082	0.00964993	Erf
ENSMUSG00000043510	26.6632	13.1976	109.675	71.7127	19.9304	90.6939	-2.18878	0.00467502	0.0361852	Hscb
ENSMUSG00000066621	199.339	425.923	1787.39	1064.54	312.631	1425.96	-2.18891	9.37339e-06	0.000213054	Tecpr1
ENSMUSG00000024300	2326.04	2851.89	13221.4	10429.4	2588.96	11825.4	-2.19142	1.60274e-08	7.48041e-07	Myo1f
ENSMUSG00000049091	394.869	189.566	1405.11	1263.74	292.217	1334.43	-2.19167	2.73415e-06	7.24412e-05	Sephs2
ENSMUSG00000015846	251.395	383.931	1798.51	1107.56	317.663	1453.04	-2.19318	1.34288e-06	3.90508e-05	Rxra
ENSMUSG00000024663	159.979	83.9849	739.91	378.484	121.982	559.197	-2.19761	3.95383e-05	0.000723214	Rab3il1
ENSMUSG00000011148	236.159	181.167	1413.86	507.567	208.663	960.711	-2.20316	3.24532e-05	0.000613291	Adssl1
ENSMUSG00000002257	21.5845	17.9968	110.47	71.7127	19.7906	91.0913	-2.20329	0.00335708	0.0279012	Def6
ENSMUSG00000056602	68.5624	37.1933	368.763	117.928	52.8778	243.345	-2.20356	0.000887846	0.00955556	Fry
ENSMUSG00000014158	22.8541	44.392	206.634	103.585	33.6231	155.11	-2.20376	0.00116099	0.0118978	Trpv4
ENSMUSG00000020827	234.89	505.109	1571.22	1847.8	369.999	1709.51	-2.20752	2.34002e-06	6.34078e-05	Mink1
ENSMUSG00000058290	21.5845	17.9968	101.728	81.2744	19.7906	91.501	-2.20978	0.00283719	0.0245285	Espl1
ENSMUSG00000052609	20.3148	69.5875	277.367	140.238	44.9511	208.803	-2.21315	0.00125751	0.0126766	Plekhg3
ENSMUSG00000056234	477.397	988.622	3606.56	3194.4	733.01	3400.48	-2.21359	8.88931e-07	2.7139e-05	Ncoa4
ENSMUSG00000055805	59.6747	130.776	523.739	361.751	95.2256	442.745	-2.21569	3.80313e-05	0.000698571	Fmnl1
ENSMUSG00000074743	58.405	52.7905	398.963	118.724	55.5977	258.844	-2.21922	0.000596961	0.0069101	Thbd
ENSMUSG00000049299	102.844	88.784	565.065	330.675	95.8138	447.87	-2.22509	9.94747e-06	0.000224884	Trappc1
ENSMUSG00000030678	204.417	279.55	1435.31	831.071	241.984	1133.19	-2.2271	1.30716e-06	3.83521e-05	Maz
ENSMUSG00000018395	110.462	104.381	807.463	205.576	107.421	506.52	-2.23742	0.000248086	0.00334737	Kif3a
ENSMUSG00000020102	152.361	112.78	735.141	516.332	132.57	625.736	-2.23932	1.73282e-06	4.85597e-05	Slc16a7
ENSMUSG00000053040	661.5	505.109	3566.03	1943.41	583.305	2754.72	-2.23971	4.56718e-07	1.47533e-05	Aph1c
ENSMUSG00000054499	35.5509	17.9968	154.181	99.601	26.7738	126.891	-2.24714	0.00128779	0.0128927	Dedd2
ENSMUSG00000040721	10.1574	21.5961	66.7588	84.4616	15.8768	75.6102	-2.24848	0.00624301	0.0450865	Zfhx2
ENSMUSG00000034157	556.117	617.889	3364.96	2219.11	587.003	2792.04	-2.24982	5.14911e-08	2.19969e-06	Cipc
ENSMUSG00000068747	435.498	652.683	2712.47	2464.53	544.09	2588.5	-2.24997	4.68721e-08	2.02213e-06	Sort1
ENSMUSG00000044197	90.1468	86.3845	508.638	331.472	88.2657	420.055	-2.25076	5.84981e-06	0.000138484	Gpr146
ENSMUSG00000025355	166.327	241.157	1374.12	577.686	203.742	975.902	-2.25965	1.01993e-05	0.000229047	Mmp19
ENSMUSG00000035967	55.8657	98.3823	319.488	419.918	77.124	369.703	-2.25982	1.6526e-05	0.000343483	Ints6l
ENSMUSG00000032120	86.3378	107.981	604.803	326.691	97.1592	465.747	-2.26069	1.04431e-05	0.000233325	C2cd2l
ENSMUSG00000035919	17.7754	19.1965	136.697	40.6372	18.486	88.6669	-2.26171	0.00689889	0.0485662	Bbs9
ENSMUSG00000027435	977.649	1401.35	7792.5	3655.75	1189.5	5724.13	-2.26663	9.67919e-07	2.92494e-05	Cd93
ENSMUSG00000031668	58.405	83.9849	383.863	301.99	71.1949	342.927	-2.26711	1.05199e-05	0.00023464	Eif2ak3
ENSMUSG00000025795	369.475	345.538	2321.46	1133.06	357.506	1727.26	-2.27249	8.44422e-07	2.58752e-05	Rassf3
ENSMUSG00000028743	17.7754	20.3963	136.697	47.8085	19.0859	92.2525	-2.27258	0.00497907	0.0380096	Akr7a5
ENSMUSG00000047003	15.2361	19.1965	91.396	75.6967	17.2163	83.5464	-2.27774	0.00309324	0.0261619	Zfp41
ENSMUSG00000041607	138.394	201.564	901.244	748.999	169.979	825.121	-2.2787	3.54462e-07	1.20747e-05	Mbp
ENSMUSG00000009828	30.4722	22.7959	152.592	105.975	26.634	129.283	-2.28036	0.000665756	0.00755375	Ick
ENSMUSG00000023009	20.3148	21.5961	131.928	71.7127	20.9554	101.82	-2.28039	0.00203089	0.0186782	Nckap5l
ENSMUSG00000020961	34.2812	28.7948	181.202	125.896	31.538	153.549	-2.28421	0.000300397	0.00393577	Ston2
ENSMUSG00000032122	737.681	770.261	5411.44	1943.41	753.971	3677.42	-2.28611	4.03698e-06	0.00010104	Slc37a2
ENSMUSG00000054312	21.5845	23.9957	181.202	41.434	22.7901	111.318	-2.2879	0.0052281	0.0393997	Mrps21
ENSMUSG00000034247	497.712	995.821	4093.74	3212.73	746.766	3653.24	-2.29022	3.50518e-07	1.20027e-05	Plekhm1
ENSMUSG00000059248	350.43	469.116	2471.66	1551.38	409.773	2011.52	-2.2952	1.23314e-07	4.78481e-06	2025-09-09
ENSMUSG00000019822	21.5845	17.9968	123.981	70.9159	19.7906	97.4482	-2.30062	0.0021128	0.0191893	Smpd2
ENSMUSG00000021508	78.7198	53.9903	480.822	175.298	66.355	328.06	-2.30647	0.000128942	0.00195274	Cxcl14
ENSMUSG00000033287	44.4386	35.9935	257.498	141.035	40.2161	199.267	-2.30956	0.00014722	0.00216942	Kctd17
ENSMUSG00000030725	31.7418	11.9978	106.496	109.959	21.8698	108.228	-2.31064	0.00191899	0.0178115	Lipt2
ENSMUSG00000041775	16.5058	16.797	112.059	53.3861	16.6514	82.7228	-2.31259	0.00417194	0.0330006	Mapk1ip1
ENSMUSG00000024948	24.1238	25.1955	126.365	118.724	24.6596	122.545	-2.3129	0.000532508	0.00630997	Map4k2
ENSMUSG00000042099	17.7754	16.797	104.112	67.7287	17.2862	85.9203	-2.31365	0.00274132	0.0238411	Kank3
ENSMUSG00000035439	90.1468	50.3909	540.428	160.955	70.2689	350.692	-2.32026	0.000262911	0.00350771	Haus8
ENSMUSG00000093765	27.9328	40.7927	124.775	219.122	34.3627	171.949	-2.32174	0.000259423	0.00346823	Gm20658
ENSMUSG00000026288	260.283	391.13	2092.57	1165.73	325.706	1629.15	-2.32218	4.86412e-07	1.5589e-05	Inpp5d
ENSMUSG00000041126	24.1238	22.7959	166.102	68.5255	23.4599	117.314	-2.32234	0.00160065	0.0153567	H2afv
ENSMUSG00000042286	267.901	579.496	2281.72	1960.94	423.698	2121.33	-2.32344	5.59781e-07	1.76908e-05	Stab1
ENSMUSG00000024962	49.5173	63.5886	349.689	216.732	56.5529	283.21	-2.32349	2.36422e-05	0.000465255	Vegfb
ENSMUSG00000028931	168.867	194.365	1083.24	743.422	181.616	913.331	-2.33005	1.45695e-07	5.50659e-06	Kcnab2
ENSMUSG00000031451	59.6747	76.7862	541.223	149.003	68.2304	345.113	-2.33813	0.000225119	0.00312097	Gas6
ENSMUSG00000029722	49.5173	32.3942	273.393	141.035	40.9557	207.214	-2.34031	0.000154193	0.00225194	Agfg2
ENSMUSG00000003575	3.80902	68.3877	177.229	189.64	36.0984	183.434	-2.34186	0.00616011	0.0447117	Crtc1
ENSMUSG00000060261	162.518	169.17	1018.87	665.335	165.844	842.1	-2.34411	1.9232e-07	7.08503e-06	Gtf2i
ENSMUSG00000003134	31.7418	70.7873	268.625	256.572	51.2646	262.598	-2.35465	4.81734e-05	0.000848046	Tbc1d8
ENSMUSG00000027698	1429.65	1374.95	9668.9	4690.81	1402.3	7179.85	-2.35617	1.088e-07	4.29795e-06	Nceh1
ENSMUSG00000042292	106.653	250.755	1205.63	626.291	178.704	915.961	-2.35691	9.90154e-06	0.000224281	Mkl1
ENSMUSG00000035284	99.0346	487.112	1669.76	1339.43	293.073	1504.6	-2.35939	7.66907e-05	0.00126322	Vps13c
ENSMUSG00000056069	104.113	107.981	658.846	430.276	106.047	544.561	-2.36032	7.59531e-07	2.33832e-05	Otulinl
ENSMUSG00000021482	74.9108	63.5886	467.311	243.823	69.2497	355.567	-2.36066	1.28353e-05	0.000277323	Aaed1
ENSMUSG00000006800	199.339	200.364	1589.49	465.336	199.851	1027.42	-2.36202	2.11758e-05	0.000424212	Sulf2
ENSMUSG00000049719	33.0115	39.5929	282.93	90.8361	36.3022	186.883	-2.3635	0.000556461	0.00651024	Prss46
ENSMUSG00000020032	24.1238	41.9924	204.25	137.051	33.0581	170.651	-2.36602	0.000196015	0.00277019	Nuak1
ENSMUSG00000002803	8.88772	16.797	84.2432	48.6053	12.8423	66.4243	-2.3679	0.00704527	0.0494375	Btbd6
ENSMUSG00000009418	135.855	290.348	1477.44	730.673	213.101	1104.05	-2.37256	5.33111e-06	0.000127354	Nav1
ENSMUSG00000036875	36.8205	29.9946	233.656	112.35	33.4076	173.003	-2.37327	0.000247513	0.00334308	Dna2
ENSMUSG00000028927	15.2361	16.797	131.133	35.0595	16.0165	83.0964	-2.37487	0.00654945	0.0468098	Padi2
ENSMUSG00000020689	54.596	55.1901	348.099	221.513	54.893	284.806	-2.37526	1.21957e-05	0.000267023	Itgb3
ENSMUSG00000021767	31.7418	63.5886	314.72	182.469	47.6652	248.594	-2.38089	7.65747e-05	0.00126322	Kat6b
ENSMUSG00000014426	36.8205	64.7883	318.694	211.951	50.8044	265.322	-2.3831	3.09766e-05	0.000589634	Map3k4
ENSMUSG00000059851	45.7083	29.9946	285.314	110.756	37.8514	198.035	-2.38859	0.000293795	0.00386084	Kmt5c
ENSMUSG00000023904	50.787	33.594	324.257	119.521	42.1905	221.889	-2.396	0.00022832	0.00315534	Hcfc1r1
ENSMUSG00000102813	29.2025	34.7937	236.835	100.398	31.9981	168.616	-2.39711	0.000324845	0.00421398	Gm37795
ENSMUSG00000009621	111.731	93.5832	682.688	399.201	102.657	540.944	-2.39801	1.14865e-06	3.40058e-05	Vav2
ENSMUSG00000024921	82.5288	55.1901	519.765	206.373	68.8594	363.069	-2.39938	4.02824e-05	0.000732404	Smarca2
ENSMUSG00000030729	76.1804	73.1868	433.137	355.376	74.6836	394.257	-2.40039	9.23325e-07	2.8031e-05	Pgm2l1
ENSMUSG00000047747	49.5173	57.5896	514.202	53.3861	53.5535	283.794	-2.40558	0.00232985	0.0208858	Rnf150
ENSMUSG00000034041	54.596	74.3866	545.197	138.645	64.4913	341.921	-2.40593	0.000211191	0.00295915	Lyl1
ENSMUSG00000032606	17.7754	9.59827	104.112	41.434	13.6869	72.773	-2.4133	0.00628261	0.0453226	Nicn1
ENSMUSG00000068854	39.3599	41.9924	325.052	108.366	40.6762	216.709	-2.41334	0.000245298	0.00332884	Hist2h2be
ENSMUSG00000024535	69.8321	50.3909	428.369	211.951	60.1115	320.16	-2.41393	1.95988e-05	0.000397276	Snx24
ENSMUSG00000030852	55.8657	19.1965	158.949	240.636	37.5311	199.793	-2.41529	0.000245446	0.00332884	Tacc2
ENSMUSG00000031833	90.1468	137.975	712.888	506.77	114.061	609.829	-2.4178	4.79294e-07	1.54446e-05	Mast3
ENSMUSG00000027955	228.541	205.163	1687.25	635.853	216.852	1161.55	-2.42137	2.38543e-06	6.43722e-05	Fam198b
ENSMUSG00000033400	135.855	218.361	995.024	906.767	177.108	950.896	-2.42399	6.37114e-08	2.64422e-06	Agl
ENSMUSG00000028565	10.1574	22.7959	114.444	63.7446	16.4766	89.0941	-2.43156	0.00265213	0.0231576	Nfia
ENSMUSG00000005949	91.4165	159.571	748.652	607.168	125.494	677.91	-2.43252	3.5971e-07	1.21827e-05	Ctns
ENSMUSG00000055067	30.4722	31.1944	220.145	113.147	30.8333	166.646	-2.43415	0.000168272	0.00241719	Smyd3
ENSMUSG00000021690	46.9779	76.7862	384.658	286.054	61.8821	335.356	-2.43676	4.81702e-06	0.000116991	Jmy
ENSMUSG00000028211	72.3714	178.768	835.28	533.064	125.57	684.172	-2.44467	4.65492e-06	0.000113898	Trp53inp1
ENSMUSG00000037185	22.8541	25.1955	189.15	73.3063	24.0248	131.228	-2.44913	0.000739596	0.00820754	Krt80
ENSMUSG00000048232	12.6967	13.1976	91.396	50.1989	12.9472	70.7974	-2.45089	0.00398013	0.0318677	Fbxo10
ENSMUSG00000026944	33.0115	148.773	601.624	394.42	90.8924	498.022	-2.45218	9.61185e-05	0.00151879	Abca2
ENSMUSG00000057315	63.4837	53.9903	527.712	117.928	58.737	322.82	-2.45871	0.00024869	0.00334864	Arhgap24
ENSMUSG00000035944	7.61804	19.1965	104.112	43.8244	13.4073	73.9682	-2.46009	0.00587059	0.043193	Ttc38
ENSMUSG00000049624	102.844	142.774	916.344	436.651	122.809	676.497	-2.46116	1.49819e-06	4.29014e-05	Slc17a5
ENSMUSG00000028385	168.867	214.761	1225.5	887.644	191.814	1056.57	-2.46128	1.84578e-08	8.43462e-07	Snx30
ENSMUSG00000046574	34.2812	50.3909	275.777	192.031	42.3361	233.904	-2.46465	1.86996e-05	0.000381407	Prr12
ENSMUSG00000029478	73.6411	363.535	1519.56	904.377	218.588	1211.97	-2.47024	5.81291e-05	0.000992661	Ncor2
ENSMUSG00000038351	26.6632	29.9946	204.25	109.959	28.3289	157.105	-2.47093	0.000163568	0.0023573	Sgsm2
ENSMUSG00000040102	13.9664	26.3952	119.212	105.179	20.1808	112.195	-2.47218	0.000588225	0.00682101	Klhl42
ENSMUSG00000028613	34.2812	20.3963	77.0905	226.293	27.3388	151.692	-2.47382	0.000668019	0.00757223	Lrp8
ENSMUSG00000020263	99.0346	117.579	798.721	406.372	108.307	602.547	-2.47564	8.89805e-07	2.7139e-05	Appl2
ENSMUSG00000023951	237.429	235.158	1925.67	705.175	236.293	1315.42	-2.47689	1.38951e-06	4.01397e-05	Vegfa
ENSMUSG00000036944	30.4722	35.9935	281.341	90.0393	33.2328	185.69	-2.48172	0.000321555	0.00417544	Tmem71
ENSMUSG00000010051	17.7754	23.9957	151.002	83.6648	20.8856	117.333	-2.48875	0.000538158	0.0063585	Hyal1
ENSMUSG00000021245	17.7754	47.9914	198.687	172.907	32.8834	185.797	-2.49512	0.000128292	0.00194514	Mlh3
ENSMUSG00000040855	35.5509	58.7894	382.274	150.597	47.1701	266.435	-2.49654	6.60657e-05	0.00110658	Reps2
ENSMUSG00000030329	190.451	209.962	1695.99	566.53	200.207	1131.26	-2.49829	2.79422e-06	7.35868e-05	Pianp
ENSMUSG00000039206	285.677	310.744	2736.32	642.227	298.21	1689.27	-2.50196	1.45281e-05	0.000308311	Daglb
ENSMUSG00000044229	13.9664	17.9968	138.286	43.0276	15.9816	90.6568	-2.50297	0.00296215	0.0253581	Nxpe4
ENSMUSG00000002083	8.88772	23.9957	118.417	68.5255	16.4417	93.4714	-2.50316	0.00201125	0.0185365	Bbc3
ENSMUSG00000024158	25.3935	15.5972	148.618	83.6648	20.4953	116.141	-2.50462	0.000581563	0.00674973	Hagh
ENSMUSG00000000056	16.5058	19.1965	120.007	82.868	17.8512	101.437	-2.50578	0.000670145	0.00758322	Narf
ENSMUSG00000033446	111.731	91.1836	908.396	247.01	101.457	577.703	-2.50975	2.73522e-05	0.000527536	Lpar6
ENSMUSG00000034714	217.114	327.541	1781.82	1331.47	272.328	1556.64	-2.51462	7.32635e-09	3.85884e-07	Ttyh2
ENSMUSG00000071547	16.5058	31.1944	198.687	76.4936	23.8501	137.59	-2.52606	0.000629578	0.00723022	Nt5dc2
ENSMUSG00000025766	12.6967	13.1976	92.1907	58.9638	12.9472	75.5772	-2.54513	0.00208882	0.0190639	D3Ertd751e
ENSMUSG00000031133	109.192	136.775	1010.12	427.886	122.984	719.005	-2.5472	1.0081e-06	3.03938e-05	Arhgef6
ENSMUSG00000020629	116.81	64.7883	673.151	392.826	90.7992	532.989	-2.55452	1.03364e-06	3.08797e-05	Adi1
ENSMUSG00000045980	199.339	443.92	2500.28	1282.06	321.629	1891.17	-2.55534	5.20255e-07	1.6561e-05	Tmem104
ENSMUSG00000047821	13.9664	14.3974	105.701	61.3542	14.1819	83.5278	-2.55807	0.00146285	0.01431	Trim16
ENSMUSG00000027765	40.6296	29.9946	256.703	159.362	35.3121	208.032	-2.55972	2.1036e-05	0.000422872	P2ry1
ENSMUSG00000032377	53.3263	45.5918	375.121	208.764	49.459	291.942	-2.56188	4.84361e-06	0.000117419	Plscr4
ENSMUSG00000051238	13.9664	9.59827	86.6275	52.5893	11.7823	69.6084	-2.56461	0.00297895	0.0254425	Swsap1
ENSMUSG00000031389	22.8541	37.1933	244.782	111.553	30.0237	178.168	-2.56735	0.000117321	0.00179961	Arhgap4
ENSMUSG00000031453	352.969	601.092	3740.08	1929.07	477.031	2834.58	-2.57073	5.27728e-08	2.24713e-06	Rasa3
ENSMUSG00000036611	121.889	83.9849	752.626	470.913	102.937	611.77	-2.57198	1.49072e-07	5.61804e-06	Eepd1
ENSMUSG00000042439	11.4271	45.5918	232.066	108.366	28.5094	170.216	-2.57417	0.000541	0.00636913	Zfp532
ENSMUSG00000039914	52.0566	34.7937	367.173	150.597	43.4252	258.885	-2.57689	3.31595e-05	0.000622343	Coq10a
ENSMUSG00000024042	38.0902	64.7883	484.001	130.676	51.4393	307.339	-2.57776	0.000104056	0.00162851	Sik1
ENSMUSG00000027488	10.1574	10.7981	90.6012	35.0595	10.4777	62.8304	-2.58385	0.00549858	0.0409738	Snta1
ENSMUSG00000106831	7.61804	15.5972	47.6848	92.4297	11.6076	70.0573	-2.58996	0.00356708	0.0292938	Ube2n-ps1
ENSMUSG00000002058	30.4722	20.3963	190.739	115.537	25.4343	153.138	-2.59169	9.34004e-05	0.00147762	Unc119
ENSMUSG00000029650	49.5173	35.9935	462.543	54.9797	42.7554	258.761	-2.59806	0.000993192	0.0104593	Slc46a3
ENSMUSG00000037348	31.7418	67.1879	420.421	180.079	49.4649	300.25	-2.59985	2.86518e-05	0.000550173	Paqr7
ENSMUSG00000030123	365.666	1083.41	4019.04	4778.46	724.536	4398.75	-2.60168	2.52404e-07	9.01982e-06	Plxnd1
ENSMUSG00000007950	24.1238	10.7981	113.649	98.0074	17.4609	105.828	-2.60317	0.000532607	0.00630997	Abhd8
ENSMUSG00000026854	7.61804	27.595	97.7539	118.724	17.6065	108.239	-2.61512	0.000889404	0.00955556	Usp20
ENSMUSG00000030047	603.095	632.286	6009.88	1670.91	617.691	3840.39	-2.63629	9.27753e-07	2.81004e-05	Arhgap25
ENSMUSG00000026853	79.9895	202.764	1157.15	603.98	141.376	880.566	-2.63784	1.28916e-06	3.7909e-05	Crat
ENSMUSG00000040548	74.9108	134.376	921.112	386.452	104.643	653.782	-2.64243	1.52052e-06	4.33514e-05	Tex2
ENSMUSG00000035834	25.3935	10.7981	131.133	94.8201	18.0958	112.977	-2.64608	0.00040058	0.00499392	Polr3g
ENSMUSG00000048756	167.597	190.766	1405.91	839.836	179.181	1122.87	-2.64753	4.69629e-09	2.59881e-07	Foxo3
ENSMUSG00000004530	534.533	674.279	5211.16	2402.38	604.406	3806.77	-2.65489	9.49349e-09	4.77039e-07	Coro1c
ENSMUSG00000040270	19.0451	16.797	172.46	53.3861	17.921	112.923	-2.65617	0.000845167	0.00919102	Bach2
ENSMUSG00000009654	41.8992	44.392	354.457	189.64	43.1456	272.049	-2.65639	3.8293e-06	9.73281e-05	Oit3
ENSMUSG00000019738	10.1574	17.9968	131.928	46.2149	14.0771	89.0715	-2.65908	0.00180901	0.0169708	Polr2i
ENSMUSG00000036622	497.712	521.906	3977.71	2483.65	509.809	3230.68	-2.66378	1.77842e-10	1.35604e-08	Atp13a2
ENSMUSG00000071669	30.4722	29.9946	244.782	138.645	30.2334	191.713	-2.66481	1.82178e-05	0.000375647	Snx29
ENSMUSG00000027330	15.2361	16.797	163.718	40.6372	16.0165	102.178	-2.67307	0.00160767	0.0154127	Cdc25b
ENSMUSG00000069830	8.88772	10.7981	66.7588	58.9638	9.84289	62.8613	-2.67388	0.00261812	0.0229523	Nlrp1a
ENSMUSG00000051335	48.2476	47.9914	336.178	278.883	48.1195	307.53	-2.67606	3.26589e-07	1.13613e-05	Gfod1
ENSMUSG00000034601	20.3148	5.99892	108.88	59.7606	13.1569	84.3205	-2.68527	0.0019663	0.0181606	2700049A03Rik
ENSMUSG00000027956	29.2025	16.797	189.15	109.959	22.9997	149.555	-2.70338	7.67663e-05	0.00126322	Tmem144
ENSMUSG00000055541	265.362	308.345	1637.18	2109.15	286.853	1873.17	-2.70693	4.0848e-11	3.77269e-09	Lair1
ENSMUSG00000079003	34.2812	64.7883	430.753	217.529	49.5348	324.141	-2.70835	4.05657e-06	0.000101337	Samd1
ENSMUSG00000036853	27.9328	47.9914	294.057	203.186	37.9621	248.621	-2.70937	3.58832e-06	9.19156e-05	Mcoln3
ENSMUSG00000034652	718.635	401.928	4597.61	2733.05	560.282	3665.33	-2.70997	3.32798e-09	1.92723e-07	Cd300a
ENSMUSG00000026627	83.7985	110.38	703.351	569.718	97.0893	636.535	-2.7122	4.55076e-09	2.52895e-07	Tmem206
ENSMUSG00000052934	30.4722	22.7959	201.071	148.206	26.634	174.639	-2.71435	1.42574e-05	0.000303547	Fbxo31
ENSMUSG00000036867	21.5845	38.3931	186.766	210.357	29.9888	198.561	-2.72471	8.08584e-06	0.000186372	Smad6
ENSMUSG00000028278	73.6411	52.7905	538.044	297.209	63.2158	417.627	-2.72477	3.20783e-07	1.1279e-05	Rragd
ENSMUSG00000020101	817.67	589.094	6502.62	2797.59	703.382	4650.11	-2.72499	1.02141e-08	5.07414e-07	Vsir
ENSMUSG00000098112	46.9779	73.1868	560.297	235.058	60.0824	397.678	-2.72552	2.34577e-06	6.34325e-05	Bin2
ENSMUSG00000101856	12.6967	5.99892	77.0905	46.2149	9.34783	61.6527	-2.72554	0.00346808	0.0286603	1700096K18Rik
ENSMUSG00000019823	30.4722	95.9827	565.86	272.508	63.2275	419.184	-2.72684	1.08147e-05	0.000240805	Mical1
ENSMUSG00000021226	13.9664	13.1976	100.138	79.6808	13.582	89.9095	-2.7271	0.000447843	0.00547897	Acot2
ENSMUSG00000043157	234.89	248.355	1951.1	1257.36	241.622	1604.23	-2.731	2.09044e-10	1.57258e-08	Arl11
ENSMUSG00000044345	41.8992	35.9935	283.725	235.058	38.9464	259.392	-2.73619	6.8139e-07	2.11764e-05	Marveld1
ENSMUSG00000037337	49.5173	35.9935	375.121	194.421	42.7554	284.771	-2.7367	2.51288e-06	6.75338e-05	Map4k1
ENSMUSG00000039157	22.8541	22.7959	174.844	131.473	22.825	153.159	-2.74636	2.19706e-05	0.000437245	Fam102a
ENSMUSG00000017639	12.6967	5.99892	44.5059	82.868	9.34783	63.6869	-2.77234	0.00292433	0.0251327	Rab11fip4
ENSMUSG00000073609	17.7754	20.3963	166.897	94.0233	19.0859	130.46	-2.77237	8.30471e-05	0.00134133	D2hgdh
ENSMUSG00000076435	10.1574	16.797	127.954	56.5734	13.4772	92.2638	-2.77276	0.000754844	0.00835425	Acsf2
ENSMUSG00000030315	17.7754	17.9968	174.05	70.9159	17.8861	122.483	-2.77563	0.000217066	0.0030221	Vgll4
ENSMUSG00000054723	7.61804	9.59827	60.4008	58.167	8.60816	59.2839	-2.78244	0.00246373	0.021847	Vmac
ENSMUSG00000028088	22.8541	10.7981	182.792	48.6053	16.8261	115.699	-2.78454	0.000862249	0.00932267	Fmo5
ENSMUSG00000073700	50.787	70.7873	460.159	380.077	60.7871	420.118	-2.78791	2.6208e-08	1.17712e-06	Klhl21
ENSMUSG00000000440	144.743	113.979	1297.03	501.192	129.361	899.11	-2.79744	1.0702e-07	4.24039e-06	Pparg
ENSMUSG00000048965	27.9328	28.7948	279.751	114.74	28.3638	197.246	-2.79777	2.12928e-05	0.000425046	Mrgpre
ENSMUSG00000010663	93.9559	98.3823	774.084	580.076	96.1691	677.08	-2.81557	7.44193e-10	5.00518e-08	Fads1
ENSMUSG00000036555	16.5058	15.5972	141.465	85.2584	16.0515	113.362	-2.82047	0.00012288	0.00187392	Iqce
ENSMUSG00000027843	48.2476	26.3952	299.62	228.684	37.3214	264.152	-2.82555	1.02107e-06	3.05739e-05	Ptpn22
ENSMUSG00000062647	53.3263	95.9827	683.483	376.89	74.6545	530.186	-2.82687	1.11485e-07	4.3682e-06	Rpl7a
ENSMUSG00000049848	5.0787	15.5972	53.2481	94.0233	10.3379	73.6357	-2.82693	0.00179417	0.0168678	Ceacam19
ENSMUSG00000025203	96.4952	169.17	803.49	1083.66	132.832	943.574	-2.82759	1.85135e-09	1.1346e-07	Scd2
ENSMUSG00000018427	41.8992	63.5886	453.006	301.193	52.7439	377.1	-2.83654	9.8162e-08	3.94906e-06	Ypel2
ENSMUSG00000068923	49.5173	32.3942	360.021	224.7	40.9557	292.36	-2.83715	5.69642e-07	1.79157e-05	Syt11
ENSMUSG00000028906	106.653	91.1836	887.733	529.08	98.9181	708.407	-2.84062	2.96856e-09	1.73806e-07	Epb41
ENSMUSG00000054517	13.9664	32.3942	201.071	133.067	23.1803	167.069	-2.84597	2.68809e-05	0.000520743	Trim65
ENSMUSG00000036833	184.103	237.557	2189.53	849.397	210.83	1519.46	-2.84917	1.99428e-08	9.08159e-07	Pnpla7
ENSMUSG00000046323	11.4271	5.99892	89.0117	38.2468	8.71299	63.6292	-2.87209	0.00256562	0.022613	Dppa3
ENSMUSG00000107476	7.61804	9.59827	61.9903	64.5414	8.60816	63.2659	-2.87618	0.00144362	0.0141715	Zfp862-ps
ENSMUSG00000072640	6.34837	5.99892	57.2218	33.4659	6.17364	45.3439	-2.8771	0.00619401	0.0448556	Lyrm9
ENSMUSG00000022436	6.34837	22.7959	136.697	78.884	14.5721	107.79	-2.88152	0.000401506	0.00500072	Sh3bp1
ENSMUSG00000033697	41.8992	43.1922	459.364	169.72	42.5457	314.542	-2.88609	2.25745e-06	6.14626e-05	Arhgap39
ENSMUSG00000031971	10.1574	9.59827	101.728	44.6212	9.87783	73.1745	-2.88943	0.001194	0.0122052	Ccsap
ENSMUSG00000026389	148.552	172.769	1699.17	686.052	160.66	1192.61	-2.89186	1.13069e-08	5.53321e-07	Steap3
ENSMUSG00000055013	325.037	434.322	2069.52	3574.48	379.679	2822	-2.89366	4.62623e-11	4.15569e-09	Agap1
ENSMUSG00000066894	7.61804	20.3963	127.16	82.868	14.0072	105.014	-2.90157	0.000248638	0.00334864	Vsig10
ENSMUSG00000038065	25.3935	19.1965	79.4747	258.963	22.295	169.219	-2.92519	6.13186e-05	0.00103872	Mturn
ENSMUSG00000047205	7.61804	11.9978	79.4747	70.1191	9.80794	74.7969	-2.92816	0.000611762	0.00705651	Dusp18
ENSMUSG00000039976	6.34837	10.7981	89.0117	42.2308	8.57321	65.6213	-2.93314	0.00169381	0.0160857	Tbc1d16
ENSMUSG00000025950	462.161	351.537	4414.03	1819.11	406.849	3116.57	-2.93754	1.35659e-09	8.67887e-08	Idh1
ENSMUSG00000039809	11.4271	15.5972	162.923	44.6212	13.5121	103.772	-2.93964	0.000539597	0.00636913	Gabbr2
ENSMUSG00000007682	95.2255	122.378	1035.56	644.618	108.802	840.087	-2.94832	3.23849e-10	2.27127e-08	Dio2
ENSMUSG00000015944	25.3935	20.3963	228.887	125.099	22.8949	176.993	-2.95165	6.40257e-06	0.000149618	Castor2
ENSMUSG00000059013	52.0566	45.5918	539.634	216.732	48.8242	378.183	-2.95382	3.81529e-07	1.26953e-05	Sh2d3c
ENSMUSG00000054871	16.5058	7.1987	131.928	51.7925	11.8522	91.8603	-2.95845	0.000595287	0.00689681	Tmem158
ENSMUSG00000035735	12.6967	57.5896	359.226	189.64	35.1432	274.433	-2.96143	1.85631e-05	0.000379214	Dagla
ENSMUSG00000025464	21.5845	16.797	237.629	62.9478	19.1907	150.289	-2.97032	0.000120285	0.00183862	Paox
ENSMUSG00000032013	17.7754	16.797	152.592	118.724	17.2862	135.658	-2.97261	1.40287e-05	0.000300141	Trim29
ENSMUSG00000066026	270.441	373.133	4198.65	874.098	321.787	2536.37	-2.97845	5.59792e-07	1.76908e-05	Dhrs3
ENSMUSG00000044986	36.8205	16.797	276.572	145.816	26.8088	211.194	-2.98089	5.65361e-06	0.000134568	Tst
ENSMUSG00000048200	3.80902	8.39849	70.7325	26.2947	6.10376	48.5136	-2.98594	0.00581973	0.0429038	Cracr2b
ENSMUSG00000039908	24.1238	37.1933	379.889	107.569	30.6586	243.729	-2.98952	1.51109e-05	0.000318105	Slc26a11
ENSMUSG00000056724	25.3935	71.987	473.669	307.568	48.6903	390.619	-3.00131	3.7773e-07	1.26504e-05	Nbeal2
ENSMUSG00000097944	2.53935	8.39849	40.5321	47.8085	5.46892	44.1703	-3.00656	0.00617631	0.0448022	A130014A01Rik
ENSMUSG00000000282	132.046	136.775	1413.06	758.561	134.411	1085.81	-3.014	1.30312e-10	1.03578e-08	Mnt
ENSMUSG00000055493	5.0787	5.99892	61.1956	29.4819	5.53881	45.3387	-3.03198	0.00500508	0.0381405	Epm2a
ENSMUSG00000029836	16.5058	28.7948	245.577	129.083	22.6503	187.33	-3.04545	4.57269e-06	0.000112516	Cbx3
ENSMUSG00000040964	62.214	118.779	887.733	625.494	90.4963	756.614	-3.06223	6.57278e-10	4.4434e-08	Arhgef10l
ENSMUSG00000006219	286.946	494.311	4462.51	2112.34	390.629	3287.42	-3.07279	2.11036e-10	1.57258e-08	Fblim1
ENSMUSG00000075585	15.2361	14.3974	135.107	115.537	14.8167	125.322	-3.08069	1.30797e-05	0.000281674	6330403L08Rik
ENSMUSG00000048058	57.1353	67.1879	632.619	419.918	62.1616	526.268	-3.08119	4.51499e-10	3.10021e-08	Ldlrad3
ENSMUSG00000031788	8.88772	7.1987	88.217	50.1989	8.04321	69.2079	-3.10652	0.000629301	0.00723022	Kifc3
ENSMUSG00000055053	35.5509	166.77	1142.85	609.558	101.16	876.202	-3.11294	5.88233e-07	1.84562e-05	Nfic
ENSMUSG00000022353	336.464	215.961	3076.47	1764.93	276.212	2420.7	-3.13197	6.42402e-12	6.96289e-10	Mtss1
ENSMUSG00000052688	166.327	373.133	3357.81	1395.21	269.73	2376.51	-3.13874	3.62898e-09	2.06035e-07	Rab7b
ENSMUSG00000030365	15.2361	34.7937	312.336	131.473	25.0149	221.905	-3.14589	3.79128e-06	9.65488e-05	Clec2i
ENSMUSG00000036599	27.9328	45.5918	453.801	200.796	36.7623	327.298	-3.15259	1.68193e-07	6.23123e-06	Chst12
ENSMUSG00000022235	7.61804	4.79914	96.9592	13.5457	6.20859	55.2525	-3.15632	0.00554048	0.0412158	Cmbl
ENSMUSG00000043015	5.0787	9.59827	80.2695	51.7925	7.33848	66.031	-3.16537	0.000703695	0.00790151	Nemp2
ENSMUSG00000086712	8.88772	17.9968	81.0642	163.346	13.4422	122.205	-3.18059	3.81628e-05	0.000700006	AI427809
ENSMUSG00000022408	25.3935	25.1955	314.72	145.816	25.2945	230.268	-3.18647	4.87343e-07	1.5589e-05	Fam83f
ENSMUSG00000002885	200.608	409.126	4143.02	1449.39	304.867	2796.21	-3.19682	3.80072e-09	2.13933e-07	Adgre5
ENSMUSG00000046432	8.88772	9.59827	127.16	43.0276	9.24299	85.0936	-3.20217	0.000340274	0.00435577	Bex3
ENSMUSG00000042647	24.1238	9.59827	209.813	101.991	16.861	155.902	-3.21329	1.24041e-05	0.000269783	Acad12
ENSMUSG00000033705	63.4837	93.5832	823.358	643.821	78.5334	733.59	-3.22251	6.94681e-12	7.41899e-10	Stard9
ENSMUSG00000020399	11.4271	17.9968	229.682	46.2149	14.7119	137.948	-3.22708	0.000127082	0.00193127	Havcr2
ENSMUSG00000059479	11.4271	26.3952	234.45	121.115	18.9112	177.783	-3.22886	3.90693e-06	9.85552e-05	B3gnt8
ENSMUSG00000023055	41.8992	25.1955	461.748	168.923	33.5474	315.336	-3.23441	3.39243e-07	1.17392e-05	Calcoco1
ENSMUSG00000022419	24.1238	38.3931	398.963	194.421	31.2584	296.692	-3.24476	7.94789e-08	3.23716e-06	Deptor
ENSMUSG00000052512	43.1689	65.9881	719.246	326.691	54.5785	522.969	-3.2591	3.66034e-09	2.0692e-07	Nav2
ENSMUSG00000041132	36.8205	29.9946	431.548	208.764	33.4076	320.156	-3.26138	2.69304e-08	1.20543e-06	N4bp2l1
ENSMUSG00000021640	21.5845	19.1965	250.345	142.629	20.3905	196.487	-3.26911	3.72041e-07	1.25432e-05	Naip1
ENSMUSG00000021846	44.4386	61.189	731.962	299.6	52.8138	515.781	-3.28685	5.29554e-09	2.86988e-07	Peli2
ENSMUSG00000051098	6.34837	17.9968	126.365	113.944	12.1726	120.154	-3.29724	1.81974e-05	0.000375647	Mblac2
ENSMUSG00000009292	33.0115	13.1976	170.871	282.867	23.1046	226.869	-3.29968	4.43916e-07	1.44948e-05	Trpm2
ENSMUSG00000035891	205.687	463.117	4480.79	2113.93	334.402	3297.36	-3.3012	1.20475e-10	9.83981e-09	Cerk
ENSMUSG00000031383	3.80902	5.99892	61.9903	35.0595	4.90397	48.5249	-3.30331	0.00209453	0.0191028	Dusp9
ENSMUSG00000034957	537.072	533.904	7289.42	3286.04	535.488	5287.73	-3.30373	5.95514e-13	8.58259e-11	Cebpa
ENSMUSG00000073242	38.0902	25.1955	410.884	219.122	31.6428	315.003	-3.3172	1.54108e-08	7.2442e-07	Dnmt3aos
ENSMUSG00000047370	3.80902	3.59935	52.4533	21.5138	3.70419	36.9836	-3.32012	0.00656384	0.0468616	Gm7367
ENSMUSG00000037235	27.9328	41.9924	545.197	155.378	34.9626	350.287	-3.32336	3.79078e-07	1.26504e-05	Mxd4
ENSMUSG00000055782	22.8541	55.1901	671.562	126.692	39.0221	399.127	-3.35249	3.61602e-06	9.24447e-05	Abcd2
ENSMUSG00000032750	3.80902	7.1987	74.7063	39.8404	5.50386	57.2733	-3.37472	0.000928956	0.00990509	Gab3
ENSMUSG00000022091	49.5173	41.9924	663.614	292.428	45.7549	478.021	-3.38565	1.22866e-09	7.89898e-08	Sorbs3
ENSMUSG00000016503	8.88772	1.19978	59.6061	45.418	5.04375	52.5121	-3.39112	0.00206786	0.0189253	Gtf3a
ENSMUSG00000039813	24.1238	51.5907	511.817	285.257	37.8573	398.537	-3.39335	4.83234e-09	2.66286e-07	Tbc1d2
ENSMUSG00000034858	20.3148	19.1965	332.999	86.8521	19.7557	209.926	-3.40981	3.12141e-06	8.07442e-05	Fam214a
ENSMUSG00000003546	81.2591	43.1922	914.754	411.95	62.2257	663.352	-3.41579	6.32915e-10	4.30087e-08	Klc4
ENSMUSG00000050390	135.855	113.979	1801.69	884.457	124.917	1343.07	-3.42681	8.61293e-13	1.17665e-10	C77080
ENSMUSG00000015476	6.34837	1.19978	29.4057	53.3861	3.77408	41.3959	-3.46599	0.00419307	0.0331477	Prrt1
ENSMUSG00000039959	99.0346	181.167	2257.08	844.616	140.101	1550.85	-3.46779	1.10928e-10	9.20776e-09	Hip1
ENSMUSG00000026012	17.7754	8.39849	224.914	66.9319	13.087	145.923	-3.48292	1.51062e-05	0.000318105	Cd28
ENSMUSG00000021384	11.4271	25.1955	309.157	105.975	18.3113	207.566	-3.49915	1.3628e-06	3.95423e-05	Susd3
ENSMUSG00000040209	33.0115	143.974	1241.4	766.529	88.4928	1003.96	-3.50201	4.90011e-09	2.68891e-07	Zfp704
ENSMUSG00000032741	52.0566	70.7873	1094.37	301.193	61.4219	697.78	-3.50527	5.72114e-09	3.07511e-07	Tpcn1
ENSMUSG00000031834	21.5845	33.594	434.727	192.828	27.5892	313.777	-3.50562	1.20693e-08	5.83395e-07	Pik3r2
ENSMUSG00000071324	13.9664	9.59827	189.945	77.2904	11.7823	133.617	-3.50577	6.41139e-06	0.000149618	Armc2
ENSMUSG00000030657	111.731	169.17	2466.9	734.657	140.45	1600.78	-3.51016	3.11235e-10	2.20641e-08	Xylt1
ENSMUSG00000002871	73.6411	95.9827	1313.72	620.713	84.8119	967.215	-3.51089	3.06624e-12	3.49685e-10	Tpra1
ENSMUSG00000102418	10.1574	2.39957	120.007	23.1074	6.27848	71.5571	-3.51831	0.00110419	0.011433	Sh2d1b1
ENSMUSG00000089762	5.0787	8.39849	127.954	27.8883	6.73859	77.9213	-3.5283	0.00043104	0.00530807	Ier5l
ENSMUSG00000096054	40.6296	68.3877	822.564	438.244	54.5086	630.404	-3.53011	2.57897e-11	2.487e-09	Syne1
ENSMUSG00000035172	0	7.1987	37.3531	47.0117	3.59935	42.1824	-3.53604	0.00529559	0.0397776	Plekhh3
ENSMUSG00000031431	54.596	49.1911	918.728	285.257	51.8936	601.993	-3.53641	2.04861e-09	1.24387e-07	Tsc22d3
ENSMUSG00000023990	83.7985	45.5918	1015.69	490.834	64.6951	753.26	-3.54299	3.79533e-11	3.58099e-09	Tfeb
ENSMUSG00000029521	3.80902	9.59827	125.57	31.8723	6.70365	78.7212	-3.54804	0.000372696	0.00467296	Chek2
ENSMUSG00000040289	0	7.1987	58.8113	26.2947	3.59935	42.553	-3.54912	0.00598391	0.0437864	Hey1
ENSMUSG00000020190	93.9559	232.758	2866.65	1034.26	163.357	1950.46	-3.57688	2.45028e-10	1.7853e-08	Mknk2
ENSMUSG00000042978	11.4271	4.79914	131.133	62.9478	8.1131	97.0406	-3.58614	3.711e-05	0.000686456	Sbk1
ENSMUSG00000063193	300.913	403.127	5127.71	3518.7	352.02	4323.21	-3.61813	3.75898e-18	1.33241e-15	Cd300lb
ENSMUSG00000035064	0	9.59827	80.2695	40.6372	4.79914	60.4533	-3.64128	0.00153499	0.0148791	Eef2k
ENSMUSG00000032788	81.2591	143.974	1479.02	1349.79	112.617	1414.41	-3.6495	6.73233e-16	1.60536e-13	Pdxk
ENSMUSG00000058454	27.9328	34.7937	526.918	272.508	31.3633	399.713	-3.6708	8.03072e-11	6.92914e-09	Dhcr7
ENSMUSG00000028803	15.2361	13.1976	281.341	81.2744	14.2169	181.307	-3.67359	1.20754e-06	3.55885e-05	Nipal3
ENSMUSG00000028944	24.1238	31.1944	462.543	258.963	27.6591	360.753	-3.70388	8.50256e-11	7.14814e-09	Prkag2
ENSMUSG00000073434	5.0787	3.59935	81.859	31.0755	4.33902	56.4672	-3.70485	0.000601678	0.00695856	Wdr90
ENSMUSG00000032946	5.0787	4.79914	81.0642	49.4021	4.93892	65.2332	-3.72385	0.000158497	0.00230198	Rasgrp2
ENSMUSG00000038332	71.1017	62.3888	1148.41	676.49	66.7453	912.45	-3.77343	3.09697e-15	6.4471e-13	Sesn1
ENSMUSG00000112449	11.4271	22.7959	187.56	287.648	17.1115	237.604	-3.79132	3.47386e-09	1.98086e-07	Srp54b
ENSMUSG00000031824	50.787	44.392	867.864	462.945	47.5895	665.405	-3.80604	1.21741e-13	1.94711e-11	6430548M08Rik
ENSMUSG00000039763	0	5.99892	51.6586	33.4659	2.99946	42.5623	-3.81012	0.00307145	0.0260388	Dnajc28
ENSMUSG00000093622	2.53935	2.39957	43.7111	26.2947	2.46946	35.0029	-3.82577	0.00332032	0.0277316	Gm20703
ENSMUSG00000034265	8.88772	4.79914	170.871	24.701	6.84343	97.7859	-3.84071	0.000138963	0.00206166	Zdhhc14
ENSMUSG00000107761	0	4.79914	58.0166	14.3425	2.39957	36.1796	-3.89772	0.00683516	0.0482471	2010008C14Rik
ENSMUSG00000021886	36.8205	15.5972	477.643	315.536	26.2089	396.59	-3.92371	1.99708e-11	1.95461e-09	Gpr65
ENSMUSG00000040093	7.61804	1.19978	104.907	27.8883	4.40891	66.3975	-3.92409	0.000451794	0.00551702	Bmf
ENSMUSG00000068263	2.53935	5.99892	72.322	60.5574	4.26913	66.4397	-3.95244	8.65176e-05	0.00138544	Efcc1
ENSMUSG00000039958	0	4.79914	45.3006	31.0755	2.39957	38.1881	-3.97394	0.00332802	0.0277409	Etfbkmt
ENSMUSG00000016552	12.6967	19.1965	348.894	154.581	15.9466	251.737	-3.97803	2.24279e-09	1.33701e-07	Foxred2
ENSMUSG00000024975	6.34837	8.39849	184.381	49.4021	7.37343	116.892	-3.98466	7.5619e-06	0.00017522	Pdcd4
ENSMUSG00000061578	8.88772	1.19978	104.907	56.5734	5.04375	80.74	-4.01358	6.1381e-05	0.00103872	Ksr2
ENSMUSG00000047875	49.5173	70.7873	1467.9	510.754	60.1523	989.326	-4.03883	4.07383e-13	6.14119e-11	Gpr157
ENSMUSG00000027544	2.53935	5.99892	123.186	24.701	4.26913	73.9434	-4.10776	0.000168605	0.00241931	Nfatc2
ENSMUSG00000017417	11.4271	22.7959	427.574	168.126	17.1115	297.85	-4.11767	7.93913e-10	5.31233e-08	Plxdc1
ENSMUSG00000010307	64.7534	62.3888	1388.42	819.118	63.5711	1103.77	-4.11806	2.55935e-18	9.32387e-16	Tmem86a
ENSMUSG00000005043	15.2361	9.59827	357.636	78.884	12.4172	218.26	-4.13833	1.4539e-07	5.50659e-06	Sgsh
ENSMUSG00000031906	2.53935	8.39849	166.102	27.8883	5.46892	96.9952	-4.14075	6.30901e-05	0.00106216	Smpd3
ENSMUSG00000020092	0	7.1987	59.6061	70.9159	3.59935	65.261	-4.16243	0.000199262	0.00281305	Pald1
ENSMUSG00000008855	19.0451	49.1911	948.928	279.68	34.1181	614.304	-4.16738	1.23233e-10	9.97653e-09	Hdac5
ENSMUSG00000071042	6.34837	11.9978	267.83	66.9319	9.17311	167.381	-4.18536	4.83823e-07	1.55523e-05	Rasgrp3
ENSMUSG00000018909	63.4837	99.5821	1490.15	1696.4	81.5329	1593.28	-4.28712	3.24079e-22	1.77096e-19	Arrb1
ENSMUSG00000110235	1.26967	3.59935	75.501	20.717	2.43451	48.109	-4.29505	0.000750504	0.00831323	Gm5086
ENSMUSG00000020034	36.8205	10.7981	736.731	200.796	23.8093	468.763	-4.30371	8.86258e-10	5.87034e-08	Tcp11l2
ENSMUSG00000015337	1.26967	2.39957	38.9426	34.2627	1.83462	36.6027	-4.31146	0.00150922	0.0146836	Endog
ENSMUSG00000050592	7.61804	1.19978	112.059	62.151	4.40891	87.1052	-4.31813	1.3392e-05	0.000287886	Fam78a
ENSMUSG00000031465	0	3.59935	50.8638	23.1074	1.79968	36.9856	-4.34038	0.0025089	0.0221727	Angpt2
ENSMUSG00000045382	71.1017	88.784	2620.28	632.665	79.9429	1626.47	-4.34624	1.63613e-13	2.58529e-11	Cxcr4
ENSMUSG00000020593	22.8541	15.5972	599.24	185.656	19.2257	392.448	-4.35346	4.44973e-11	4.02471e-09	Lpin1
ENSMUSG00000067199	1.26967	2.39957	64.3745	12.7489	1.83462	38.5617	-4.38722	0.00215424	0.0195086	Frat1
ENSMUSG00000055322	40.6296	28.7948	1116.62	350.595	34.7122	733.608	-4.40281	1.70485e-13	2.6618e-11	Tns1
ENSMUSG00000025375	8.88772	9.59827	267.83	129.083	9.24299	198.456	-4.42367	1.03895e-09	6.77904e-08	Aatk
ENSMUSG00000036526	2.53935	4.79914	135.107	27.0915	3.66924	81.0993	-4.46045	4.44281e-05	0.000790603	Card11
ENSMUSG00000064105	5.0787	1.19978	95.3697	43.8244	3.13924	69.5971	-4.48359	4.40855e-05	0.000785573	Cnnm2
ENSMUSG00000039031	19.0451	23.9957	749.447	217.529	21.5204	483.488	-4.48854	3.94006e-12	4.41657e-10	Arhgap18
ENSMUSG00000041707	0	8.39849	131.133	62.151	4.19924	96.6422	-4.50638	1.23209e-05	0.00026842	Tmem273
ENSMUSG00000021175	12.6967	2.39957	219.35	134.661	7.54815	177.005	-4.56358	8.95974e-09	4.53695e-07	Cdca7l
ENSMUSG00000024654	1.26967	1.19978	38.1479	21.5138	1.23473	29.8308	-4.59524	0.00332187	0.0277316	Asrgl1
ENSMUSG00000022885	39.3599	23.9957	1234.24	345.018	31.6778	789.63	-4.64154	6.9034e-14	1.14151e-11	St6gal1
ENSMUSG00000112895	0	3.59935	42.1216	50.1989	1.79968	46.1603	-4.65773	0.000478747	0.00578155	Gm47567
ENSMUSG00000022358	96.4952	75.5864	3585.11	819.118	86.0408	2202.11	-4.67813	2.66728e-15	5.64217e-13	Fbxo32
ENSMUSG00000024600	2.53935	2.39957	93.7802	33.4659	2.46946	63.6231	-4.68795	5.86199e-05	0.000999739	Slc27a6
ENSMUSG00000070390	3.80902	5.99892	201.866	56.5734	4.90397	129.22	-4.71547	3.46315e-07	1.18899e-05	Nlrp1b
ENSMUSG00000032589	3.80902	4.79914	114.444	138.645	4.30408	126.544	-4.87509	1.69247e-08	7.80033e-07	Bsn
ENSMUSG00000038178	138.394	221.96	5025.19	5693.19	180.177	5359.19	-4.89378	1.16278e-31	2.54165e-28	Slc43a2
ENSMUSG00000106825	1.26967	1.19978	66.7588	7.96808	1.23473	37.3634	-4.92006	0.00213309	0.0193335	2510016D11Rik
ENSMUSG00000025154	44.4386	26.3952	2220.52	334.659	35.4169	1277.59	-5.17333	2.50195e-05	0.00049048	Arhgap19
ENSMUSG00000038967	2.53935	1.19978	135.902	33.4659	1.86957	84.6839	-5.51068	6.35398e-06	0.000149054	Pdk2
ENSMUSG00000067714	0	3.59935	144.644	36.6532	1.79968	90.6486	-5.6289	5.17599e-06	0.000124101	Lpar5
ENSMUSG00000042675	6.34837	8.39849	557.118	192.828	7.37343	374.973	-5.66552	8.6694e-15	1.73738e-12	Ypel3
ENSMUSG00000033316	6.34837	3.59935	363.2	149.8	4.97386	256.5	-5.69497	1.28952e-12	1.62616e-10	Galnt9
ENSMUSG00000109715	0	3.59935	114.444	84.4616	1.79968	99.4526	-5.75981	4.44623e-07	1.44948e-05	Gm45606
ENSMUSG00000052336	5.0787	1.19978	250.345	136.254	3.13924	193.3	-5.96127	5.61288e-11	4.94046e-09	Cx3cr1
ENSMUSG00000106219	0	1.19978	57.2218	23.9042	0.599892	40.563	-6.04275	0.00085327	0.00924846	5830416I19Rik
ENSMUSG00000085129	0	1.19978	58.8113	25.4979	0.599892	42.1546	-6.09818	0.000704739	0.00790646	5031425F14Rik
ENSMUSG00000086291	0	0	27.0214	7.96808	0	17.4947	-6.26792	0.00464113	0.0359955	Gm15513
ENSMUSG00000062585	1.26967	5.99892	467.311	109.959	3.6343	288.635	-6.29594	7.63659e-12	8.05112e-10	Cnr2
ENSMUSG00000087362	0	0	26.2267	9.56169	0	17.8942	-6.30049	0.00401399	0.0320728	Gm13710
ENSMUSG00000074217	0	0	21.4582	14.3425	0	17.9004	-6.30097	0.00363169	0.0297128	2210011C24Rik
ENSMUSG00000026220	0	0	34.9689	4.78085	0	19.8749	-6.45196	0.00332933	0.0277409	Slc16a14
ENSMUSG00000000202	0	0	36.5584	6.37446	0	21.4664	-6.56309	0.00217969	0.0196878	Btbd17
ENSMUSG00000086938	0	0	30.9951	11.9521	0	21.4736	-6.56356	0.00169666	0.0161011	4930481A15Rik
ENSMUSG00000031098	0	0	29.4057	13.5457	0	21.4757	-6.5637	0.00162394	0.0155379	Syt8
ENSMUSG00000044469	0	0	18.2792	24.701	0	21.4901	-6.56464	0.00149549	0.0145824	Tnfaip8l1
ENSMUSG00000117310	0	0	22.2529	27.0915	0	24.6722	-6.76385	0.000723136	0.0080783	Ptp4a1
ENSMUSG00000023993	0	0	34.9689	15.9362	0	25.4525	-6.8088	0.000682873	0.0077073	Treml1
ENSMUSG00000109517	0	0	37.3531	16.733	0	27.043	-6.89625	0.000495824	0.00595356	Gm44763
ENSMUSG00000089857	0	0	39.7374	31.8723	0	35.8048	-7.30114	8.47774e-05	0.00136022	Zfp882
ENSMUSG00000059824	0	0	66.7588	9.56169	0	38.1602	-7.39308	0.000130484	0.00196927	Dbp
ENSMUSG00000010021	0	0	69.9378	9.56169	0	39.7497	-7.45195	0.000107334	0.00166985	Kif19a

## Sheet: DEGs-MUS vs. Model-up
gene_id	MUS1	MUS2	Model1	Model2	MUS	Model	log2FoldChange	pvalue	padj	gene_name
ENSMUSG00000062647	18.0918	28.6214	1.67096	2.89912	23.3566	2.28504	3.35354	1.20057e-15	5.76692e-12	Rpl7a
ENSMUSG00000023951	30.8967	26.6082	3.09223	2.9522	28.7524	3.02221	3.25001	1.3402e-27	1.28753e-23	Vegfa
ENSMUSG00000083411	34.8929	6.91927	3.47136	2.60399	20.9061	3.03767	2.78288	0.000397281	0.0424075	Rpl30-ps10
ENSMUSG00000023034	10.8983	8.33365	1.49427	3.12684	9.61599	2.31055	2.0572	1.30917e-06	0.000860156	Nr4a1
ENSMUSG00000052477	3.83805	5.37295	1.03684	1.28173	4.6055	1.15928	1.99013	7.48003e-06	0.00299419	C130026I21Rik
ENSMUSG00000052688	8.69964	9.2532	2.0074	4.34093	8.97642	3.17416	1.49976	0.000200488	0.0275155	Rab7b
ENSMUSG00000011179	93.7164	73.6234	30.819	30.2521	83.6699	30.5356	1.45422	1.49237e-07	0.000147715	Odc1
ENSMUSG00000056749	80.3362	65.119	34.0993	25.7721	72.7276	29.9357	1.28064	1.55158e-05	0.00514694	Nfil3
ENSMUSG00000028843	136.114	137.375	71.9786	46.6964	136.744	59.3375	1.20446	0.000107144	0.0187151	Sh3bgrl3
ENSMUSG00000033319	57.728	44.5224	25.3307	25.7332	51.1252	25.532	1.00173	0.000287913	0.0357915	Fem1c

## Sheet: DEGs-MUS vs. Model-down
gene_id	MUS1	MUS2	Model1	Model2	MUS	Model	log2FoldChange	pvalue	padj	gene_name
ENSMUSG00000064370	126.485	161.121	286.523	316.22	143.803	301.372	-1.06745	0.000143333	0.02295	mt-Cytb
ENSMUSG00000070462	13.4326	14.207	34.0297	24.9547	13.8198	29.4922	-1.0936	0.000270047	0.0355389	Tlnrd1
ENSMUSG00000016528	167.79	211.88	491.29	322.199	189.835	406.744	-1.09938	0.000290594	0.0357915	Mapkapk2
ENSMUSG00000040731	27.5689	34.4251	80.1493	53.0541	30.997	66.6017	-1.10343	0.0003205	0.0370969	Eif4h
ENSMUSG00000027637	11.8453	16.7901	34.8977	28.0332	14.3177	31.4655	-1.13597	0.000406891	0.0429561	Rab5if
ENSMUSG00000036138	10.8073	15.649	33.7588	24.7551	13.2281	29.257	-1.14517	0.000382467	0.0420953	Acaa1a
ENSMUSG00000018500	39.7337	45.4471	112.449	76.4355	42.5904	94.4422	-1.1489	0.000179467	0.0268444	Adora2b
ENSMUSG00000038650	69.938	96.4752	227.075	143.166	83.2066	185.12	-1.15369	0.000304836	0.036607	Rnh1
ENSMUSG00000025492	630.208	852.631	1993.39	1306.16	741.419	1649.78	-1.15391	0.000191963	0.0271204	Ifitm3
ENSMUSG00000050708	1016.79	1495.77	3602.8	2049.39	1256.28	2826.09	-1.16965	0.000475743	0.0486219	Ftl1
ENSMUSG00000025351	101.491	134.246	346.393	192.713	117.869	269.553	-1.19339	0.000310604	0.0368392	Cd63
ENSMUSG00000068267	7.93523	13.3308	25.741	23.1166	10.633	24.4288	-1.20003	0.000286152	0.0357915	Cenpb
ENSMUSG00000055401	9.29341	14.3937	30.5965	24.2141	11.8436	27.4053	-1.21035	0.000486169	0.0491645	Fbxo6
ENSMUSG00000024927	28.0145	41.6847	98.0671	68.0349	34.8496	83.051	-1.25285	0.000101201	0.018153	Rela
ENSMUSG00000021361	27.0009	39.4035	96.8271	62.0701	33.2022	79.4486	-1.25874	0.000373037	0.0416717	Tmem14c
ENSMUSG00000053560	64.6416	65.6491	182.728	136.165	65.1453	159.447	-1.29134	7.1668e-06	0.00299354	Ier2
ENSMUSG00000030842	8.29353	11.8723	30.8331	18.6297	10.0829	24.7314	-1.29443	0.000281084	0.0357915	Lamtor1
ENSMUSG00000006519	198.425	291.524	785.288	418.682	244.975	601.985	-1.29709	0.000187215	0.0268444	Cyba
ENSMUSG00000006589	25.1543	34.6511	97.1372	49.8749	29.9027	73.5061	-1.29759	0.000385592	0.0420953	Aprt
ENSMUSG00000043091	26.9339	33.2719	87.742	62.2557	30.1029	74.9989	-1.31697	1.70707e-05	0.00514694	Tuba1c
ENSMUSG00000064341	98.1038	175.685	345.843	339.434	136.894	342.638	-1.32362	4.67378e-05	0.0106949	mt-Nd1
ENSMUSG00000023992	25.5235	37.9639	97.7037	61.7752	31.7437	79.7394	-1.32882	5.0096e-05	0.0106949	Trem2
ENSMUSG00000053175	7.83264	13.5565	26.6249	27.1205	10.6945	26.8727	-1.32927	0.000153444	0.0237763	Bcl3
ENSMUSG00000019254	2.49445	3.35125	6.78567	7.97662	2.92285	7.38114	-1.33647	0.000184268	0.0268444	Ppp1r12c
ENSMUSG00000031765	75.7211	107.119	301.681	163.374	91.42	232.528	-1.34682	0.000102036	0.018153	Mt1
ENSMUSG00000060860	4.74891	5.77198	15.9741	10.9348	5.26044	13.4544	-1.35483	5.0022e-05	0.0106949	Ube2s
ENSMUSG00000059070	14.0738	20.1152	57.9226	30.0119	17.0945	43.9673	-1.3629	0.000151858	0.0237763	Rpl18
ENSMUSG00000028889	7.18075	9.97575	28.3999	15.9318	8.57825	22.1658	-1.36958	0.0004378	0.0452252	Yrdc
ENSMUSG00000047423	6.75045	10.6297	25.9051	19.0375	8.69008	22.4713	-1.37064	0.000390052	0.0421037	AI837181
ENSMUSG00000063019	11.4157	17.5181	43.2693	32.2417	14.4669	37.7555	-1.38393	0.000185825	0.0268444	Manbal
ENSMUSG00000007891	584.182	838.718	2471.82	1249.41	711.45	1860.61	-1.38694	7.15677e-05	0.0134814	Ctsd
ENSMUSG00000019494	4.1139	5.21768	14.4239	10.25	4.66579	12.3369	-1.40279	0.000212254	0.0287201	Cops6
ENSMUSG00000022553	4.66323	7.65718	19.8587	12.7906	6.16021	16.3246	-1.406	0.000368405	0.0416384	Maf1
ENSMUSG00000035242	77.492	89.1447	303.066	142.935	83.3183	223.001	-1.42034	5.44915e-05	0.0112667	Oaz1
ENSMUSG00000009687	5.74507	9.10533	23.2583	16.8128	7.4252	20.0356	-1.43206	3.52528e-05	0.00939193	Fxyd5
ENSMUSG00000033379	57.679	85.757	264.149	127.384	71.718	195.767	-1.44873	7.34866e-05	0.0135766	Atp6v0b
ENSMUSG00000047843	49.2208	68.8109	218.718	107.426	59.0159	163.072	-1.46633	4.89446e-05	0.0106949	Bri3
ENSMUSG00000053113	102.437	169.401	379.773	374.346	135.919	377.059	-1.47204	1.57257e-06	0.000876033	Socs3
ENSMUSG00000020267	29.4395	37.2065	122.211	63.6534	33.323	92.9325	-1.47966	6.02394e-05	0.0115744	Hint1
ENSMUSG00000027368	12.9155	14.2614	41.9197	34.1236	13.5885	38.0216	-1.48444	1.64137e-06	0.000876033	Dusp2
ENSMUSG00000031848	15.9352	24.8509	77.5464	37.9913	20.3931	57.7688	-1.50221	0.000198536	0.0275155	Lsm4
ENSMUSG00000027078	60.8594	92.0372	281.794	151.589	76.4483	216.691	-1.50308	1.77956e-05	0.00518068	Ube2l6
ENSMUSG00000064215	27.0155	34.6637	117.467	58.9982	30.8396	88.2323	-1.51652	2.95307e-05	0.00810577	Ifi27
ENSMUSG00000041736	56.2166	91.6134	271.359	155.244	73.915	213.301	-1.52895	1.70731e-05	0.00514694	Tspo
ENSMUSG00000033467	25.9341	38.9149	103.891	83.7962	32.4245	93.8438	-1.53318	1.43255e-06	0.000860156	Crlf2
ENSMUSG00000020440	30.3233	51.33	158.285	79.1963	40.8267	118.741	-1.54023	4.49048e-05	0.0106949	Arf5
ENSMUSG00000023051	1.3381	1.51575	5.20249	3.30583	1.42692	4.25416	-1.57597	0.000286097	0.0357915	Tarbp2
ENSMUSG00000063802	4.54609	9.46884	24.4553	17.534	7.00747	20.9947	-1.58306	0.000141869	0.02295	Hspbp1
ENSMUSG00000041697	48.1614	77.2616	257.284	121.268	62.7115	189.276	-1.59369	4.1814e-05	0.0103002	Cox6a1
ENSMUSG00000028756	1.80692	1.8886	6.62707	4.80501	1.84776	5.71604	-1.62924	0.000316904	0.0370969	Pink1
ENSMUSG00000039183	6.80138	11.0212	34.586	21.3033	8.91129	27.9446	-1.64886	3.71493e-05	0.00939193	Nubp2
ENSMUSG00000068335	3.7817	5.88546	17.9561	12.9606	4.83358	15.4583	-1.67722	2.68743e-05	0.00759357	Dok1
ENSMUSG00000061111	12.1282	22.0419	72.9569	37.0535	17.0851	55.0052	-1.68683	3.65245e-05	0.00939193	Mcrip1
ENSMUSG00000044701	45.9448	61.6843	227.491	123.141	53.8146	175.316	-1.70389	1.04226e-06	0.000770227	Il27
ENSMUSG00000020133	4.89502	9.14683	28.4028	17.4172	7.02093	22.91	-1.70625	4.81377e-05	0.0106949	2310011J03Rik
ENSMUSG00000038393	15.0419	17.7417	59.6485	47.7191	16.3918	53.6838	-1.71151	4.83474e-09	9.28946e-06	Txnip
ENSMUSG00000064345	83.5006	194.655	457.974	467.771	139.078	462.873	-1.73472	2.1395e-06	0.0010818	mt-Nd2
ENSMUSG00000068758	5.21812	13.7154	39.4763	23.6022	9.46677	31.5392	-1.7362	5.51196e-05	0.0112667	Il3ra
ENSMUSG00000048807	1.68486	2.17071	7.54139	5.30999	1.92778	6.42569	-1.73691	5.68403e-05	0.0113763	Slc35e4
ENSMUSG00000075706	12.7798	24.5327	80.2275	45.4861	18.6562	62.8568	-1.75241	6.68617e-06	0.00291973	Gpx4
ENSMUSG00000034974	2.45629	4.32794	14.6639	8.41182	3.39212	11.5378	-1.76612	5.82019e-05	0.0114111	Dapk3
ENSMUSG00000064363	30.8249	62.4573	135.44	188.239	46.6411	161.839	-1.79489	7.27929e-07	0.000635747	mt-Nd4
ENSMUSG00000040952	13.7269	22.5756	86.4496	41.6318	18.1512	64.0407	-1.81892	1.39979e-06	0.000860156	Rps19
ENSMUSG00000096472	1.59733	2.15121	7.74291	5.74068	1.87427	6.7418	-1.8468	0.00043306	0.0452218	Cdkn2d
ENSMUSG00000028049	2.15686	4.80035	17.0431	8.38757	3.4786	12.7153	-1.86999	0.000112199	0.0189104	Scamp3
ENSMUSG00000035678	15.6432	20.6167	75.3058	62.7905	18.13	69.0481	-1.92923	1.05281e-09	2.52858e-06	Tnfsf9
ENSMUSG00000031807	1.31624	2.35151	8.47648	5.61529	1.83387	7.04589	-1.94189	8.68995e-06	0.00321094	Pgls
ENSMUSG00000038037	2.45723	3.13323	11.9881	9.89875	2.79523	10.9434	-1.96903	1.53757e-07	0.000147715	Socs1
ENSMUSG00000071076	3.72861	6.56975	28.0793	13.5042	5.14918	20.7917	-2.0136	8.08436e-06	0.00310666	Jund
ENSMUSG00000063897	1.52239	2.49315	9.71711	6.80167	2.00777	8.25939	-2.04044	1.25781e-05	0.00447548	CAAA01118383.1
ENSMUSG00000083328	3.47432	4.35725	23.1336	13.1146	3.91578	18.1241	-2.21054	0.000341046	0.0390051	Gm11826
ENSMUSG00000030122	6.62039	13.233	60.5279	31.6529	9.92668	46.0904	-2.21508	1.01819e-07	0.000122271	Ptms
ENSMUSG00000049562	0.385167	1.47339	4.07907	4.86358	0.929278	4.47133	-2.26652	0.00013833	0.0229127	Ap5b1
ENSMUSG00000071637	0.688831	1.03538	5.16387	3.2736	0.862103	4.21874	-2.29088	3.30327e-06	0.00158673	Cebpd
ENSMUSG00000019158	2.92226	3.6255	22.6292	10.0869	3.27388	16.3581	-2.32093	1.61722e-05	0.00514694	Tmem160
ENSMUSG00000046229	2.70231	7.30005	39.3959	17.3472	5.00118	28.3715	-2.5041	5.54957e-06	0.00253879	Scand1
ENSMUSG00000072235	1.32106	2.01457	11.5933	8.37645	1.66781	9.98487	-2.58179	4.47899e-08	7.1716e-05	Tuba1a
ENSMUSG00000064368	87.4525	254.677	1216.85	947.854	171.065	1082.35	-2.66156	0.000244197	0.0325833	mt-Nd6
ENSMUSG00000086324	2.25647	2.92447	6.81812	27.8292	2.59047	17.3236	-2.74146	1.7144e-05	0.00514694	Gm15564
ENSMUSG00000021280	0.43328	0.675567	5.24214	2.25039	0.554423	3.74626	-2.75639	8.20283e-08	0.000112578	Exoc3l4
ENSMUSG00000097971	2.10672	5.04863	21.3059	33.0948	3.57768	27.2004	-2.92653	1.78551e-12	5.7178e-09	Gm26917
ENSMUSG00000106106	13.5224	50.3295	272.853	439.49	31.9259	356.171	-3.47977	0.000109582	0.0187992	CT010467.1
ENSMUSG00000076258	34.8227	125.288	691.163	2765.1	80.0551	1728.13	-4.43207	0.000185303	0.0268444	Gm23935
ENSMUSG00000075014	0.300741	0	2194.62	2.0536	0.150371	1098.34	-12.8345	0.000297002	0.0361176	Gm10800

## Sheet: Venn
	up	down
Model vs Control	1027	845
MUS vs Model	10	84

## Sheet: shared DEGs
gene_id	Con_1	Con_2	Model_1	Model_2	MUS_1	MUS_2	gene_name
ENSMUSG00000053113	3.2979	13.6218	379.773	374.346	102.437	169.401	Socs3
ENSMUSG00000018500	1.37487	5.6145	112.449	76.4355	39.7337	45.4471	Adora2b
ENSMUSG00000053560	15.0573	18.5514	182.728	136.165	64.6416	65.6491	Ier2
ENSMUSG00000025492	130.108	208.354	1993.39	1306.16	630.208	852.631	Ifitm3
ENSMUSG00000038037	0.421107	1.05211	11.9881	9.89875	2.45723	3.13323	Socs1
ENSMUSG00000027368	6.04822	6.39361	41.9197	34.1236	12.9155	14.2614	Dusp2
ENSMUSG00000027078	10.627	35.0582	281.794	151.589	60.8594	92.0372	Ube2l6
ENSMUSG00000044701	0.385519	2.39729	227.491	123.141	45.9448	61.6843	Il27
ENSMUSG00000052688	39.9612	16.5511	2.0074	4.34093	8.69964	9.2532	Rab7b
ENSMUSG00000041736	41.5711	46.9516	271.359	155.244	56.2166	91.6134	Tspo
ENSMUSG00000062647	21.1185	11.608	1.67096	2.89912	18.0918	28.6214	Rpl7a
ENSMUSG00000064370	1254.63	1026.94	286.523	316.22	126.485	161.121	mt-Cytb
ENSMUSG00000056749	7.94397	3.75378	34.0993	25.7721	80.3362	65.119	Nfil3
ENSMUSG00000023951	24.7304	9.02717	3.09223	2.9522	30.8967	26.6082	Vegfa
ENSMUSG00000064363	621.335	585.456	135.44	188.239	30.8249	62.4573	mt-Nd4
ENSMUSG00000064341	1208.04	1077.21	345.843	339.434	98.1038	175.685	mt-Nd1
ENSMUSG00000031765	77.9227	61.668	301.681	163.374	75.7211	107.119	Mt1
ENSMUSG00000021280	0.33285	1.12944	5.24214	2.25039	0.43328	0.675567	Exoc3l4
ENSMUSG00000060860	3.49642	6.05329	15.9741	10.9348	4.74891	5.77198	Ube2s
ENSMUSG00000075014	4.70483	1.3907	2194.62	2.0536	0.300741	0	Gm10800
ENSMUSG00000020440	45.9596	46.9624	158.285	79.1963	30.3233	51.33	Arf5
ENSMUSG00000028843	274.715	87.5754	71.9786	46.6964	136.114	137.375	Sh3bgrl3
ENSMUSG00000052477	0.217132	0.285523	1.03684	1.28173	3.83805	5.37295	C130026I21Rik
ENSMUSG00000028889	6.35824	11.0097	28.3999	15.9318	7.18075	9.97575	Yrdc
ENSMUSG00000028756	17.9325	10.2197	6.62707	4.80501	1.80692	1.8886	Pink1
ENSMUSG00000009687	51.0172	36.1069	23.2583	16.8128	5.74507	9.10533	Fxyd5

## Sheet: KEGG
pathwayID	Term	GeneRatio	BgRatio	pvalue	padj	geneName
mmu05012	Parkinson disease	5/17	142/8011	8.5009e-06	0.000476051	Ube2l6/mt-Cytb/mt-Nd4/mt-Nd1/Pink1
mmu04120	Ubiquitin mediated proteolysis	4/17	139/8011	0.000173324	0.00485306	Socs3/Socs1/Ube2l6/Ube2s
mmu00190	Oxidative phosphorylation	3/17	132/8011	0.00251099	0.0468719	mt-Cytb/mt-Nd4/mt-Nd1
mmu04930	Type II diabetes mellitus	2/17	48/8011	0.00451477	0.0632067	Socs3/Socs1
mmu04137	Mitophagy - animal	2/17	63/8011	0.00767216	0.0859282	Rab7b/Pink1
mmu04917	Prolactin signaling pathway	2/17	72/8011	0.00992919	0.0910452	Socs3/Socs1
mmu04714	Thermogenesis	3/17	227/8011	0.0113806	0.0910452	mt-Cytb/mt-Nd4/mt-Nd1
mmu04380	Osteoclast differentiation	2/17	125/8011	0.0281892	0.181679	Socs3/Socs1
mmu04910	Insulin signaling pathway	2/17	139/8011	0.0342859	0.181679	Socs3/Socs1
mmu05206	MicroRNAs in cancer	2/17	142/8011	0.0356547	0.181679	Socs1/Vegfa

## Sheet: GO 
GOID	Description	GeneRatio	BgRatio	pvalue	padj	geneName
GO:0009150	purine ribonucleotide metabolic process	6/24	428/21335	6.23479e-06	0.00229141	Adora2b/Tspo/mt-Cytb/Vegfa/mt-Nd4/Pink1
GO:0009259	ribonucleotide metabolic process	6/24	438/21335	7.11504e-06	0.00229141	Adora2b/Tspo/mt-Cytb/Vegfa/mt-Nd4/Pink1
GO:0006163	purine nucleotide metabolic process	6/24	440/21335	7.30267e-06	0.00229141	Adora2b/Tspo/mt-Cytb/Vegfa/mt-Nd4/Pink1
GO:0019693	ribose phosphate metabolic process	6/24	450/21335	8.30222e-06	0.00229141	Adora2b/Tspo/mt-Cytb/Vegfa/mt-Nd4/Pink1
GO:0072521	purine-containing compound metabolic process	6/24	483/21335	1.24196e-05	0.00274224	Adora2b/Tspo/mt-Cytb/Vegfa/mt-Nd4/Pink1
GO:0045333	cellular respiration	4/24	158/21335	2.74107e-05	0.00458178	mt-Cytb/mt-Nd4/mt-Nd1/Pink1
GO:1900542	regulation of purine nucleotide metabolic process	4/24	164/21335	3.17192e-05	0.00458178	Adora2b/Tspo/Vegfa/Pink1
GO:0042775	mitochondrial ATP synthesis coupled electron transport	3/24	58/21335	3.70551e-05	0.00458178	mt-Cytb/mt-Nd4/Pink1
GO:0006140	regulation of nucleotide metabolic process	4/24	171/21335	3.73515e-05	0.00458178	Adora2b/Tspo/Vegfa/Pink1
GO:0042773	ATP synthesis coupled electron transport	3/24	62/21335	4.52843e-05	0.00499939	mt-Cytb/mt-Nd4/Pink1
